# Supplementary material for: IncRNA‐ZFAS1, an Emerging Gate‐Keeper in DNA Damage‐Dependent Transcriptional Regulation
Source: Adv Sci (Weinh). 2025 May 24;12(31):e12385. doi: 10.1002/advs.202412385 (PMC12376587; doi:10.1002/advs.202412385)
Supplement: Supplementary file 12 — Supplemental Table S11 [file ADVS-12-e12385-s007.xlsx]

## Sheet: H3.3_UV_vs_No UV_narrow peaks
seqnames	start	end	width	strand	H3_UV.count	H3.count	H3_UV.log2rpm	H3.log2rpm	log2FoldChange	pvalue	FDR	annotation	geneId	geneStart	geneEnd	geneLength	geneStrand	transcriptId	distanceToTSS	geneName
20	50937590	50937881	292	*	1.06003	20.843	0.186004	3.67456	-4.1515	0.000164371	0.00368421	Intron (ENST00000558899/ENSG00000259456, intron 2 of 2)	ENSG00000000419	50934905	50942869	7965	-	ENST00000682366	4988	DPM1
20	50958121	50958422	302	*	28.4973	7.57642	5.0221	1.3362	1.8929	0.00689176	0.048122	Promoter (<=1kb)	ENSG00000000419	50935305	50958417	23113	-	ENST00000681979	0	DPM1
1	169893531	169893842	312	*	29.5526	0.943023	5.2081	0.167025	4.79018	7.53307e-06	0.000465418	Promoter (<=1kb)	ENSG00000000457	169849631	169893896	44266	-	ENST00000367771	54	SCYL3
1	24417706	24417987	282	*	4.2258	20.843	0.744015	3.67456	-2.27074	0.00607288	0.0435653	Promoter (<=1kb)	ENSG00000001460	24357005	24416934	59930	-	ENST00000468303	-773	STPG1
1	24462426	24462778	353	*	26.3867	0.943023	4.65009	0.167025	4.62741	2.29623e-05	0.00100031	Intron (ENST00000374399/ENSG00000001461, intron 10 of 11)	ENSG00000001461	24456166	24466378	10213	+	ENST00000432012	6261	NIPAL3
7	117282955	117283239	285	*	1.06003	14.2097	0.186004	2.50538	-3.60296	0.00334606	0.0287979	Intron (ENST00000265441/ENSG00000105989, intron 4 of 4)	ENSG00000001626	117287120	117548675	261556	+	ENST00000673785	-3881	CFTR
12	923759	924155	397	*	32.7184	0.943023	5.76611	0.167025	4.93644	2.58666e-06	0.000224132	Intron (ENST00000358495/ENSG00000002016, intron 7 of 11)	ENSG00000002016	913234	916582	3349	-	ENST00000535376	-7178	RAD52
7	99225087	99225439	353	*	1.06003	24.6335	0.186004	4.34266	-4.39119	3.36527e-05	0.0012864	Intron (ENST00000681060/ENSG00000185467, intron 1 of 10)	ENSG00000002079	99238829	99306809	67981	+	ENST00000439784	-13390	MYH16
4	17596254	17596610	357	*	1.06003	16.105	0.186004	2.83943	-3.78205	0.00136958	0.0154568	Intron (ENST00000226299/ENSG00000002549, intron 8 of 12)	ENSG00000002549	17585769	17607972	22204	+	ENST00000503467	10486	LAP3
X	2718357	2718662	306	*	1.06003	16.105	0.186004	2.83943	-3.78205	0.00136958	0.0154568	Promoter (<=1kb)	ENSG00000002586	2719068	2726268	7201	+	ENST00000497752	-406	CD99
X	2728004	2728529	526	*	4.2258	23.6859	0.744015	4.17564	-2.45413	0.00227587	0.0220037	Promoter (1-2kb)	ENSG00000002586	2726341	2741125	14785	+	ENST00000381177	1664	CD99
X	2690250	2690628	379	*	63.3217	11.3669	11.1602	2.00431	2.46428	4.03113e-05	0.00150916	Promoter (<=1kb)	ENSG00000002586	2691187	2741300	50114	+	ENST00000611428	-559	CD99
7	121330485	121330847	363	*	24.2762	0.943023	4.27809	0.167025	4.50771	4.95961e-05	0.00166134	Promoter (1-2kb)	ENSG00000002745	121329000	121341104	12105	+	ENST00000222462	1486	WNT16
7	1810523	1810852	330	*	47.4924	13.2621	8.37017	2.33836	1.83004	0.00264123	0.0244286	Distal Intergenic	ENSG00000002822	1815795	1817085	1291	-	ENST00000468372	6233	MAD1L1
7	2174999	2175427	429	*	55.9347	15.1573	9.8582	2.67241	1.87457	0.00131516	0.0154568	Promoter (<=1kb)	ENSG00000002822	2069194	2175385	106192	-	ENST00000491858	0	MAD1L1
7	2110138	2110496	359	*	33.7737	7.57642	5.95212	1.3362	2.13703	0.0014361	0.0160751	Promoter (<=1kb)	ENSG00000002822	1980486	2109601	129116	-	ENST00000444373	-538	MAD1L1
7	1912579	1912971	393	*	29.5526	0.943023	5.2081	0.167025	4.79018	7.53307e-06	0.000465418	Intron (ENST00000402746/ENSG00000002822, intron 15 of 16)	ENSG00000002822	1898200	1940549	42350	-	ENST00000437877	27578	MAD1L1
7	1885858	1886181	324	*	31.6631	0.943023	5.58011	0.167025	4.88931	3.67596e-06	0.000284322	Intron (ENST00000402746/ENSG00000002822, intron 16 of 16)	ENSG00000002822	1815793	1872756	56964	-	ENST00000481633	-13103	MAD1L1
17	38893648	38893989	342	*	39.0501	3.78593	6.88214	0.668102	3.32258	2.41467e-05	0.00103438	Intron (ENST00000433206/ENSG00000002834, intron 2 of 5)	ENSG00000002834	38890234	38915129	24896	+	ENST00000581485	3415	LASP1
17	48107515	48108072	558	*	137.192	49.2714	24.1805	8.68533	1.47485	0.00218316	0.0214075	Promoter (<=1kb)	ENSG00000002919	48107549	48119008	11460	+	ENST00000578861	0	SNX11
12	8949385	8950092	708	*	69.6534	25.5811	12.2762	4.50969	1.44033	0.00687666	0.048122	Promoter (<=1kb)	ENSG00000003056	8940361	8949645	9285	-	ENST00000000412	0	M6PR
2	72149803	72150193	391	*	80.2062	25.5811	14.1363	4.50969	1.64353	0.00171636	0.018187	Promoter (1-2kb)	ENSG00000003137	72134851	72147862	13012	-	ENST00000474509	-1942	CYP26B1
2	201767603	201767981	379	*	2.11529	18.0002	0.372007	3.17348	-3.01974	0.00236482	0.0224066	Promoter (1-2kb)	ENSG00000003393	201700566	201769143	68578	-	ENST00000679516	1162	ALS2
2	201771002	201771327	326	*	16.8892	0.943023	2.97606	0.167025	3.98737	0.000884859	0.0113146	Promoter (<=1kb)	ENSG00000003393	201700562	201772009	71448	-	ENST00000679686	682	ALS2
2	201747389	201747670	282	*	1.06003	17.0526	0.186004	3.00646	-3.8639	0.000884859	0.0113146	Exon (ENST00000680819/ENSG00000003393, exon 3 of 3)	ENSG00000003393	201740645	201750755	10111	-	ENST00000679549	3085	ALS2
2	201124342	201124702	361	*	1.06003	18.9478	0.186004	3.34051	-4.01485	0.000376589	0.00638639	Promoter (1-2kb)	ENSG00000003402	201122477	201130053	7577	+	ENST00000425030	1866	CFLAR
2	201118537	201118958	422	*	26.3867	0.943023	4.65009	0.167025	4.62741	2.29623e-05	0.00100031	Promoter (<=1kb)	ENSG00000003402	201118664	201160455	41792	+	ENST00000439154	0	CFLAR
2	201129072	201129476	405	*	1.06003	23.6859	0.186004	4.17564	-4.33489	4.95961e-05	0.00166134	Promoter (<=1kb)	ENSG00000003402	201129329	201133102	3774	+	ENST00000417748	0	CFLAR
2	37243099	37243503	405	*	17.9445	0.943023	3.16206	0.167025	4.07421	0.000575412	0.00856519	Promoter (<=1kb)	ENSG00000003509	37243921	37248387	4467	+	ENST00000419278	-418	NDUFAF7
3	50104403	50104740	338	*	21.1103	0.943023	3.72007	0.167025	4.30718	0.000164371	0.00368421	Promoter (<=1kb)	ENSG00000003756	50104577	50106801	2225	+	ENST00000471995	0	RBM5
7	127588451	127588796	346	*	63.3217	0.943023	11.1602	0.167025	5.88648	3.12669e-10	3.62258e-07	Promoter (<=1kb)	ENSG00000004059	127588413	127591112	2700	+	ENST00000489673	39	ARF5
1	33075183	33075598	416	*	25.3314	0.943023	4.46409	0.167025	4.5688	3.36527e-05	0.0012864	Intron (ENST00000548559/ENSG00000004455, intron 2 of 4)	ENSG00000004455	33021607	33080996	59390	-	ENST00000548559	5398	AK2
3	50064653	50065032	380	*	22.1656	0.943023	3.90608	0.167025	4.37717	0.000109596	0.00283667	Promoter (1-2kb)	ENSG00000004534	50066392	50077249	10858	+	ENST00000421682	-1360	RBM6
3	50009654	50010195	542	*	1.06003	35.0572	0.186004	6.17994	-4.89804	9.26662e-07	0.000106267	Intron (ENST00000442092/ENSG00000004534, intron 2 of 16)	ENSG00000004534	49999452	50058915	59464	+	ENST00000483350	10203	RBM6
3	49985504	49985958	455	*	36.9396	8.52404	6.51013	1.50323	2.09853	0.00135615	0.0154568	Intron (ENST00000442092/ENSG00000004534, intron 2 of 16)	ENSG00000004534	49981561	50057806	76246	+	ENST00000464013	3944	RBM6
3	50040150	50040467	318	*	27.442	0.943023	4.8361	0.167025	4.68373	1.57535e-05	0.000762462	Intron (ENST00000442092/ENSG00000004534, intron 2 of 16)	ENSG00000004534	50047109	50058466	11358	+	ENST00000446471	-6642	RBM6
3	50029762	50030366	605	*	50.6583	11.3669	8.92818	2.00431	2.14306	0.000506343	0.00811481	Intron (ENST00000442092/ENSG00000004534, intron 2 of 16)	ENSG00000004534	50047109	50058466	11358	+	ENST00000446471	-16743	RBM6
3	49941571	49941852	282	*	4.2258	24.6335	0.744015	4.34266	-2.51043	0.0016487	0.0176582	Promoter (<=1kb)	ENSG00000004534	49940685	49967365	26681	+	ENST00000488807	887	RBM6
3	49986312	49987923	1612	*	29.5526	101.39	5.2081	17.8717	-1.77454	0.000619351	0.00910194	Intron (ENST00000442092/ENSG00000004534, intron 2 of 16)	ENSG00000004534	49981561	50057806	76246	+	ENST00000464013	4752	RBM6
3	49945570	49945871	302	*	23.2209	0.943023	4.09208	0.167025	4.44391	7.35111e-05	0.00217179	Intron (ENST00000442092/ENSG00000004534, intron 1 of 16)	ENSG00000004534	49940685	49967365	26681	+	ENST00000488807	4886	RBM6
3	50060473	50060895	423	*	1.06003	30.3192	0.186004	5.34482	-4.68938	3.67596e-06	0.000284322	Promoter (<=1kb)	ENSG00000004534	50059698	50065061	5364	+	ENST00000438912	776	RBM6
3	49947124	49947481	358	*	36.9396	8.52404	6.51013	1.50323	2.09853	0.00135615	0.0154568	Intron (ENST00000442092/ENSG00000004534, intron 1 of 16)	ENSG00000004534	49940685	49967365	26681	+	ENST00000488807	6440	RBM6
3	50050034	50050325	292	*	4.2258	21.7906	0.744015	3.84159	-2.3345	0.00436855	0.0348244	Promoter (2-3kb)	ENSG00000004534	50047109	50058466	11358	+	ENST00000446471	2926	RBM6
17	3888227	3889006	780	*	116.086	45.481	20.4604	8.01722	1.34926	0.00544034	0.0401824	Promoter (1-2kb)	ENSG00000004660	3860315	3890743	30429	-	ENST00000381769	1737	CAMKK1
17	47155240	47155652	413	*	14.7786	46.4286	2.60405	8.18425	-1.64383	0.00637015	0.0451531	Promoter (1-2kb)	ENSG00000004897	47143883	47156715	12833	-	ENST00000575830	1063	CDC27
17	47139077	47139678	602	*	18.9997	94.7568	3.34807	16.7025	-2.31112	2.30038e-05	0.00100031	Promoter (1-2kb)	ENSG00000004897	47120810	47137244	16435	-	ENST00000571643	-1834	CDC27
17	47170895	47171183	289	*	3.17054	19.8954	0.558011	3.50754	-2.60532	0.00338513	0.0288777	Promoter (<=1kb)	ENSG00000004897	47154755	47172047	17293	-	ENST00000570818	864	CDC27
17	44265727	44266051	325	*	33.7737	8.52404	5.95212	1.50323	1.9697	0.00281747	0.0258819	Promoter (2-3kb)	ENSG00000004939	44248390	44268134	19745	-	ENST00000399246	2083	SLC4A1
17	7228907	7229290	384	*	31.6631	4.73355	5.58011	0.835127	2.70839	0.000660977	0.00948094	Promoter (<=1kb)	ENSG00000004975	7226137	7229035	2899	-	ENST00000575086	0	DVL2
19	18867738	18868891	1154	*	175.182	54.9571	30.8766	9.68748	1.67008	0.000448438	0.007407	3' UTR	ENSG00000005007	18862933	18868229	5297	+	ENST00000600689	4806	UPF1
19	18839223	18839715	493	*	30.6079	7.57642	5.39411	1.3362	1.99556	0.00406587	0.0329396	Intron (ENST00000262803/ENSG00000005007, intron 1 of 23)	ENSG00000005007	18833130	18850691	17562	+	ENST00000601981	6094	UPF1
17	5468525	5468945	421	*	63.3217	3.78593	11.1602	0.668102	4.01825	5.64103e-08	1.53501e-05	Promoter (<=1kb)	ENSG00000005100	5443489	5468916	25428	-	ENST00000433302	0	DHX33
7	11831716	11832352	637	*	73.8745	0.943023	13.0203	0.167025	6.10846	3.02494e-11	6.75319e-08	Promoter (<=1kb)	ENSG00000005108	11370365	11832198	461834	-	ENST00000423059	0	THSD7A
17	34980356	34981194	839	*	127.694	32.2144	22.5064	5.67887	1.98249	8.77744e-05	0.00248788	Promoter (<=1kb)	ENSG00000005156	34980512	34994429	13918	+	ENST00000585941	0	LIG3
12	47649811	47650288	478	*	5.28108	24.6335	0.930019	4.34266	-2.19681	0.00390492	0.0319117	Distal Intergenic	ENSG00000005175	47663290	47664843	1554	-	ENST00000548211	14555	RPAP3
12	47705618	47706002	385	*	61.2111	2.83829	10.7882	0.501076	4.36923	2.12049e-08	7.89103e-06	Promoter (<=1kb)	ENSG00000005175	47663293	47705986	42694	-	ENST00000380650	0	RPAP3
12	47704219	47704724	506	*	4.2258	29.3716	0.744015	5.17779	-2.76301	0.000342416	0.00626336	Promoter (1-2kb)	ENSG00000005175	47663293	47705986	42694	-	ENST00000380650	1262	RPAP3
16	57436790	57437159	370	*	3.17054	19.8954	0.558011	3.50754	-2.60532	0.00338513	0.0288777	Promoter (2-3kb)	ENSG00000005194	57433648	57439213	5566	-	ENST00000563561	2054	CIAPIN1
19	2344521	2345342	822	*	75.9851	9.47166	13.3923	1.67025	2.98675	8.04485e-07	9.94623e-05	Promoter (1-2kb)	ENSG00000005206	2342722	2353567	10846	+	ENST00000589515	1800	SPPL2B
19	2334459	2334899	441	*	55.9347	14.2097	9.8582	2.50538	1.9669	0.000817574	0.0113146	Promoter (<=1kb)	ENSG00000005206	2334629	2337935	3307	+	ENST00000587851	0	SPPL2B
19	2328210	2329022	813	*	97.0908	31.2668	17.1123	5.51184	1.63054	0.00140609	0.0158053	Promoter (<=1kb)	ENSG00000005206	2328615	2338526	9912	+	ENST00000585725	0	SPPL2B
17	48037087	48037820	734	*	77.0404	24.6335	13.5783	4.34266	1.63969	0.00182272	0.0191372	Promoter (<=1kb)	ENSG00000005243	48026167	48037797	11631	-	ENST00000621465	0	COPZ2
7	107044299	107044717	419	*	36.9396	10.4193	6.51013	1.83728	1.81281	0.00449771	0.0356844	Promoter (<=1kb)	ENSG00000005249	107044705	107161811	117107	+	ENST00000265717	0	PRKAR2B
16	3769838	3770119	282	*	2.11529	17.0526	0.372007	3.00646	-2.94229	0.00351516	0.0293388	Promoter (<=1kb)	ENSG00000005339	3767302	3770703	3402	-	ENST00000573672	584	CREBBP
16	3779957	3780336	380	*	24.2762	0.943023	4.27809	0.167025	4.50771	4.95961e-05	0.00166134	Promoter (<=1kb)	ENSG00000005339	3773636	3780867	7232	-	ENST00000572134	531	CREBBP
16	3824539	3824991	453	*	21.1103	1.89065	3.72007	0.334051	3.39368	0.000739506	0.010364	Intron (ENST00000262367/ENSG00000005339, intron 2 of 30)	ENSG00000005339	3810720	3812977	2258	-	ENST00000635899	-11563	CREBBP
2	75699621	75700016	396	*	1.06003	19.8954	0.186004	3.50754	-4.08479	0.000248027	0.00480673	Promoter (1-2kb)	ENSG00000005436	75662706	75701372	38667	-	ENST00000470197	1356	GCFC2
7	105054445	105054861	417	*	6.33635	25.5811	1.11602	4.50969	-1.99352	0.00612771	0.0435721	Intron (ENST00000622386/ENSG00000005483, intron 5 of 12)	ENSG00000005483	105061918	105063386	1469	+	ENST00000485619	-7057	KMT2E
7	105031285	105032344	1060	*	24.2762	72.0141	4.27809	12.6939	-1.5642	0.00347918	0.0293388	Intron (ENST00000622386/ENSG00000005483, intron 3 of 12)	ENSG00000005483	105038126	105090132	52007	+	ENST00000482560	-5782	KMT2E
7	105079222	105079722	501	*	4.2258	22.7383	0.744015	4.00861	-2.39555	0.00314942	0.0281154	Promoter (2-3kb)	ENSG00000005483	105077116	105077808	693	+	ENST00000496191	2107	KMT2E
13	77300924	77301349	426	*	1.06003	16.105	0.186004	2.83943	-3.78205	0.00136958	0.0154568	Intron (ENST00000682321/ENSG00000005810, intron 1 of 84)	ENSG00000005810	77225292	77326521	101230	-	ENST00000695091	25172	MYCBP2
13	77069306	77069768	463	*	18.9997	0.943023	3.34807	0.167025	4.15612	0.000376589	0.00638639	Promoter (<=1kb)	ENSG00000005810	77067114	77070721	3608	-	ENST00000695087	953	MYCBP2
13	77195297	77195593	297	*	1.06003	15.1573	0.186004	2.67241	-3.69528	0.00213372	0.0210351	Intron (ENST00000695078/ENSG00000005810, intron 2 of 55)	ENSG00000005810	77042474	77205523	163050	-	ENST00000695078	9930	MYCBP2
17	50057380	50057773	394	*	15.8339	48.3238	2.79006	8.5183	-1.60266	0.00668616	0.0469607	Promoter (<=1kb)	ENSG00000005884	50056487	50064789	8303	+	ENST00000508100	894	ITGA3
X	24174430	24174867	438	*	1.06003	26.5287	0.186004	4.67671	-4.49758	1.57535e-05	0.000762462	Promoter (1-2kb)	ENSG00000005889	24172756	24179550	6795	+	ENST00000474385	1675	ZFX
X	120468834	120469342	509	*	69.6534	21.7906	12.2762	3.84159	1.67044	0.00273042	0.0251955	Promoter (<=1kb)	ENSG00000005893	120426148	120469296	43149	-	ENST00000200639	0	LAMP2
17	44384606	44384936	331	*	42.216	11.3669	7.44015	2.00431	1.88074	0.00261795	0.0244223	Promoter (<=1kb)	ENSG00000005961	44383683	44385195	1513	-	ENST00000591990	259	ITGA2B
17	44385886	44386295	410	*	63.3217	16.105	11.1602	2.83943	1.9664	0.000640504	0.00930486	Promoter (<=1kb)	ENSG00000005961	44384321	44385809	1489	-	ENST00000592944	-78	ITGA2B
16	19521536	19522124	589	*	60.1558	0.943023	10.6022	0.167025	5.81263	6.58751e-10	5.739e-07	Promoter (<=1kb)	ENSG00000006007	19501693	19522098	20406	-	ENST00000353258	0	GDE1
16	19506285	19506644	360	*	23.2209	3.78593	4.09208	0.668102	2.57569	0.00314942	0.0281154	Promoter (1-2kb)	ENSG00000006007	19503101	19505132	2032	-	ENST00000563645	-1154	GDE1
19	18603684	18604401	718	*	224.78	90.9664	39.6188	16.0344	1.30383	0.00413589	0.033449	Promoter (2-3kb)	ENSG00000006016	18593237	18606799	13563	-	ENST00000392386	2398	CRLF1
19	18607414	18607905	492	*	63.3217	18.0002	11.1602	3.17348	1.8071	0.00151258	0.0167334	Promoter (<=1kb)	ENSG00000006016	18599700	18607741	8042	-	ENST00000593286	0	CRLF1
17	7295491	7295994	504	*	45.3818	12.3145	7.99816	2.17133	1.87051	0.00238425	0.0224942	Promoter (<=1kb)	ENSG00000006047	7288263	7294639	6377	-	ENST00000007699	-853	YBX2
17	7294646	7295218	573	*	53.8241	13.2621	9.48619	2.33836	2.01017	0.000708139	0.010051	Promoter (<=1kb)	ENSG00000006047	7288263	7294639	6377	-	ENST00000007699	-8	YBX2
17	45268344	45268670	327	*	3.17054	32.2144	0.558011	5.67887	-3.29703	5.88889e-05	0.00189741	Exon (ENST00000657572/ENSG00000267278, exon 4 of 4)	ENSG00000006062	45263151	45273602	10452	-	ENST00000586644	4932	MAP3K14
17	45268806	45269415	610	*	31.6631	85.2807	5.58011	15.0323	-1.42613	0.00587031	0.0428925	Exon (ENST00000657572/ENSG00000267278, exon 4 of 4)	ENSG00000006062	45263151	45273602	10452	-	ENST00000586644	4187	MAP3K14
17	45311778	45312084	307	*	36.9396	1.89065	6.51013	0.334051	4.1974	2.92973e-06	0.000247003	Intron (ENST00000344686/ENSG00000006062, intron 1 of 15)	ENSG00000006062	45263119	45317020	53902	-	ENST00000344686	4936	MAP3K14
17	45292109	45292636	528	*	1.06003	49.2714	0.186004	8.68533	-5.38754	9.38231e-09	4.07113e-06	Promoter (1-2kb)	ENSG00000006062	45263128	45290976	27849	-	ENST00000376926	-1134	MAP3K14
11	60924394	60924884	491	*	73.8745	25.5811	13.0203	4.50969	1.52507	0.00364819	0.0301714	Promoter (<=1kb)	ENSG00000006118	60924460	60937159	12700	+	ENST00000453848	0	TMEM132A
17	35687135	35687454	320	*	3.17054	18.0002	0.558011	3.17348	-2.46188	0.00696616	0.0482132	Intron (ENST00000621914/ENSG00000006125, intron 17 of 20)	ENSG00000006125	35650650	35660120	9471	+	ENST00000587805	36486	AP2B1
17	50561375	50561756	382	*	75.9851	13.2621	13.3923	2.33836	2.50669	1.47822e-05	0.000762462	Promoter (<=1kb)	ENSG00000006283	50561432	50606472	45041	+	ENST00000416767	0	CACNA1G
16	3020016	3020616	601	*	172.016	49.2714	30.3186	8.68533	1.80095	0.000165944	0.00370442	Promoter (<=1kb)	ENSG00000006327	3020359	3022383	2025	+	ENST00000341627	0	TNFRSF12A
14	70754327	70754614	288	*	1.06003	18.0002	0.186004	3.17348	-3.94135	0.000575412	0.00856519	Promoter (1-2kb)	ENSG00000006432	70749553	70752956	3404	-	ENST00000554024	-1372	MAP3K9
7	39679820	39680110	291	*	1.06003	13.2621	0.186004	2.33836	-3.50432	0.00528154	0.039216	Intron (ENST00000468201/ENSG00000006451, intron 1 of 2)	ENSG00000006451	39686687	39706308	19622	+	ENST00000434466	-6577	RALA
7	98360875	98361360	486	*	7.39163	32.2144	1.30203	5.67887	-2.10625	0.00461337	0.0363068	Intron (ENST00000005260/ENSG00000006453, intron 2 of 13)	ENSG00000006453	98317237	98355426	38190	-	ENST00000473569	-5450	BAIAP2L1
7	141551468	141551810	343	*	41.1607	10.4193	7.25414	1.83728	1.96843	0.00186626	0.0194797	Promoter (<=1kb)	ENSG00000006530	141551564	141654058	102495	+	ENST00000650547	0	AGK
7	141594634	141594928	295	*	15.8339	0.943023	2.79006	0.167025	3.89497	0.00136958	0.0154568	Promoter (1-2kb)	ENSG00000006530	141593155	141625585	32431	+	ENST00000647898	1480	AGK
11	68019511	68019817	307	*	40.1054	2.83829	7.06814	0.501076	3.76072	5.19332e-06	0.000361733	Promoter (<=1kb)	ENSG00000006534	68018581	68021852	3272	+	ENST00000616697	931	ALDH3B1
11	68016451	68016940	490	*	62.2664	15.1573	10.9742	2.67241	2.02897	0.000471263	0.00770139	Promoter (1-2kb)	ENSG00000006534	68015294	68028110	12817	+	ENST00000612297	1158	ALDH3B1
7	77932848	77933535	688	*	29.5526	0.943023	5.2081	0.167025	4.79018	7.53307e-06	0.000465418	Intron (ENST00000422959/ENSG00000006576, intron 11 of 18)	ENSG00000006576	77940199	77954894	14696	+	ENST00000470215	-6664	PHTF2
7	77945039	77945456	418	*	1.06003	18.9478	0.186004	3.34051	-4.01485	0.000376589	0.00638639	Intron (ENST00000422959/ENSG00000006576, intron 15 of 18)	ENSG00000006576	77940199	77954894	14696	+	ENST00000470215	4841	PHTF2
7	30504253	30504567	315	*	39.0501	0.943023	6.88214	0.167025	5.1908	2.50562e-07	4.26653e-05	Promoter (<=1kb)	ENSG00000006625	30497002	30504799	7798	-	ENST00000409390	232	GGCT
19	3599979	3600461	483	*	42.216	2.83829	7.44015	0.501076	3.8345	2.92109e-06	0.000247003	Promoter (<=1kb)	ENSG00000006638	3597922	3600133	2212	-	ENST00000587717	0	TBXA2R
19	3604168	3604716	549	*	77.0404	21.7906	13.5783	3.84159	1.81562	0.00091912	0.0117154	Promoter (1-2kb)	ENSG00000006638	3594780	3606660	11881	-	ENST00000411851	1944	TBXA2R
7	74566373	74566661	289	*	1.06003	22.7383	0.186004	4.00861	-4.27631	7.35111e-05	0.00217179	Intron (ENST00000265755/ENSG00000006704, intron 22 of 26)	ENSG00000006704	74545762	74601106	55345	+	ENST00000470715	20612	GTF2IRD1
7	74573959	74574697	739	*	2.11529	29.3716	0.372007	5.17779	-3.72216	2.88486e-05	0.00120705	Intron (ENST00000265755/ENSG00000006704, intron 22 of 26)	ENSG00000006704	74600960	74602583	1624	+	ENST00000486086	-26263	GTF2IRD1
7	74583271	74583673	403	*	1.06003	19.8954	0.186004	3.50754	-4.08479	0.000248027	0.00480673	Intron (ENST00000265755/ENSG00000006704, intron 22 of 26)	ENSG00000006704	74600960	74602583	1624	+	ENST00000486086	-17287	GTF2IRD1
7	74529901	74530272	372	*	1.06003	18.0002	0.186004	3.17348	-3.94135	0.000575412	0.00856519	Exon (ENST00000265755/ENSG00000006704, exon 9 of 27)	ENSG00000006704	74545762	74601106	55345	+	ENST00000470715	-15490	GTF2IRD1
X	7926810	7927488	679	*	87.5932	23.6859	15.4383	4.17564	1.88092	0.000356593	0.00638639	Promoter (<=1kb)	ENSG00000006757	7898247	7927413	29167	-	ENST00000381042	0	PNPLA4
12	1774538	1775323	786	*	16.8892	66.3284	2.97606	11.6918	-1.96611	0.000530164	0.00839182	Promoter (1-2kb)	ENSG00000006831	1772923	1778607	5685	+	ENST00000544470	1616	ADIPOR2
19	45249366	45249725	360	*	31.6631	7.57642	5.58011	1.3362	2.04427	0.00312822	0.0281154	Promoter (1-2kb)	ENSG00000007047	45251271	45305284	54014	+	ENST00000262891	-1546	MARK4
19	45083151	45083445	295	*	27.442	4.73355	4.8361	0.835127	2.50281	0.00214237	0.0210351	Intron (ENST00000591607/ENSG00000142252, intron 1 of 1)	ENSG00000007047	45079288	45266246	186959	+	ENST00000587566	3864	MARK4
19	45255098	45255575	478	*	9.50219	44.5334	1.67403	7.8502	-2.2146	0.000785983	0.0109457	Intron (ENST00000587566/ENSG00000007047, intron 1 of 6)	ENSG00000007047	45258893	45266281	7389	+	ENST00000590909	-3318	MARK4
19	17942531	17942879	349	*	27.442	0.943023	4.8361	0.167025	4.68373	1.57535e-05	0.000762462	Exon (ENST00000445755/ENSG00000007080, exon 3 of 5)	ENSG00000007080	17936251	17943321	7071	+	ENST00000596123	6281	CCDC124
17	2677669	2678223	555	*	34.829	5.68118	6.13812	1.00215	2.58853	0.000511792	0.00816891	Promoter (1-2kb)	ENSG00000007168	2676351	2680669	4319	+	ENST00000675084	1319	PAFAH1B1
17	2668040	2668363	324	*	22.1656	0.943023	3.90608	0.167025	4.37717	0.000109596	0.00283667	Promoter (<=1kb)	ENSG00000007168	2667294	2682038	14745	+	ENST00000397193	747	PAFAH1B1
17	2603962	2604910	949	*	17.9445	62.538	3.16206	11.0237	-1.79454	0.00151258	0.0167334	Intron (ENST00000576586/ENSG00000007168, intron 1 of 4)	ENSG00000007168	2609539	2681910	72372	+	ENST00000574816	-4629	PAFAH1B1
17	10180926	10181313	388	*	24.2762	2.83829	4.27809	0.501076	3.03927	0.000829981	0.0113146	Intron (ENST00000432992/ENSG00000007237, intron 1 of 13)	ENSG00000007237	9910606	10198606	288001	-	ENST00000432992	17293	GAS7
17	10095472	10095803	332	*	22.1656	3.78593	3.90608	0.668102	2.50894	0.00436855	0.0348244	Intron (ENST00000432992/ENSG00000007237, intron 1 of 13)	ENSG00000007237	9910609	10114553	203945	-	ENST00000323816	18750	GAS7
19	3827379	3828456	1078	*	92.8696	33.162	16.3683	5.84589	1.48193	0.00358536	0.0298582	Exon (ENST00000262961/ENSG00000105278, exon 6 of 19)	ENSG00000007264	3785247	3802129	16883	-	ENST00000590980	-25251	MATK
17	63961975	63962273	299	*	42.216	0.943023	7.44015	0.167025	5.30293	9.79951e-08	2.21591e-05	Promoter (<=1kb)	ENSG00000007314	63959373	63961693	2321	-	ENST00000581514	-283	SCN4A
1	112599913	112600390	478	*	1.06003	23.6859	0.186004	4.17564	-4.33489	4.95961e-05	0.00166134	Intron (ENST00000358039/ENSG00000007341, intron 4 of 14)	ENSG00000007341	112541951	112610906	68956	-	ENST00000418497	10516	ST7L
1	112585441	112585739	299	*	1.06003	14.2097	0.186004	2.50538	-3.60296	0.00334606	0.0287979	Intron (ENST00000358039/ENSG00000007341, intron 6 of 14)	ENSG00000007341	112541951	112610906	68956	-	ENST00000418497	25167	ST7L
1	112536939	112537254	316	*	4.2258	20.843	0.744015	3.67456	-2.27074	0.00607288	0.0435653	Intron (ENST00000358039/ENSG00000007341, intron 14 of 14)	ENSG00000007341	112525876	112541975	16100	-	ENST00000498197	4721	ST7L
1	112601692	112602009	318	*	20.055	1.89065	3.53407	0.334051	3.32013	0.00108459	0.0134834	Intron (ENST00000358039/ENSG00000007341, intron 3 of 14)	ENSG00000007341	112541951	112610906	68956	-	ENST00000418497	8897	ST7L
1	112619601	112620154	554	*	56.99	6.6288	10.0442	1.16918	3.07906	2.28665e-06	0.000217783	Promoter (<=1kb)	ENSG00000007341	112523518	112619783	96266	-	ENST00000490715	0	ST7L
1	112552375	112552669	295	*	18.9997	0.943023	3.34807	0.167025	4.15612	0.000376589	0.00638639	Intron (ENST00000358039/ENSG00000007341, intron 12 of 14)	ENSG00000007341	112525530	112555876	30347	-	ENST00000495109	3207	ST7L
1	112602615	112602920	306	*	4.2258	24.6335	0.744015	4.34266	-2.51043	0.0016487	0.0176582	Intron (ENST00000358039/ENSG00000007341, intron 3 of 14)	ENSG00000007341	112541951	112610906	68956	-	ENST00000418497	7986	ST7L
16	786843	787672	830	*	85.4826	12.3145	15.0663	2.17133	2.78223	1.74357e-06	0.000180283	Promoter (<=1kb)	ENSG00000007376	786194	787469	1276	-	ENST00000562070	0	RPUSD1
16	215365	215807	443	*	26.3867	6.6288	4.65009	1.16918	1.97168	0.00612771	0.0435721	Intron (ENST00000426094/ENSG00000007392, intron 3 of 9)	ENSG00000007392	189098	209773	20676	-	ENST00000464711	-5593	LUC7L
16	207677	208127	451	*	34.829	0.943023	6.13812	0.167025	5.0263	9.26662e-07	0.000106267	Promoter (<=1kb)	ENSG00000007392	190001	208508	18508	-	ENST00000495349	381	LUC7L
16	1345707	1346237	531	*	56.99	11.3669	10.0442	2.00431	2.31259	0.000126706	0.00315179	Promoter (<=1kb)	ENSG00000007516	1346009	1347610	1602	+	ENST00000561793	0	BAIAP3
16	1347576	1348761	1186	*	181.513	74.8569	31.9926	13.195	1.27634	0.00611596	0.0435721	Promoter (<=1kb)	ENSG00000007516	1346719	1348301	1583	+	ENST00000566389	858	BAIAP3
16	1332108	1332682	575	*	65.4322	18.9478	11.5322	3.34051	1.78081	0.00165203	0.0176708	Promoter (<=1kb)	ENSG00000007516	1333638	1339386	5749	+	ENST00000565665	-956	BAIAP3
16	1339108	1339530	423	*	36.9396	6.6288	6.51013	1.16918	2.45516	0.000300744	0.00562376	Promoter (2-3kb)	ENSG00000007516	1336197	1348793	12597	+	ENST00000421665	2912	BAIAP3
16	1334299	1334780	482	*	50.6583	14.2097	8.92818	2.50538	1.82427	0.00241222	0.022719	Promoter (<=1kb)	ENSG00000007516	1334504	1342421	7918	+	ENST00000567825	0	BAIAP3
16	1335713	1336144	432	*	37.9948	9.47166	6.69613	1.67025	1.98911	0.00202491	0.0208281	Promoter (<=1kb)	ENSG00000007516	1336197	1348793	12597	+	ENST00000421665	-53	BAIAP3
16	1613887	1614457	571	*	83.3721	22.7383	14.6943	4.00861	1.86834	0.000596735	0.00879175	Promoter (<=1kb)	ENSG00000007545	1614640	1677906	63267	+	ENST00000293925	-183	CRAMP1
1	6695560	6695848	289	*	1.06003	18.9478	0.186004	3.34051	-4.01485	0.000376589	0.00638639	Intron (ENST00000377577/ENSG00000007923, intron 1 of 15)	ENSG00000007923	6645800	6701802	56003	-	ENST00000426784	5954	DNAJC11
1	6684013	6684384	372	*	4.2258	21.7906	0.744015	3.84159	-2.3345	0.00436855	0.0348244	Promoter (2-3kb)	ENSG00000007923	6634168	6681037	46870	-	ENST00000451196	-2977	DNAJC11
1	6666343	6666624	282	*	1.06003	23.6859	0.186004	4.17564	-4.33489	4.95961e-05	0.00166134	Promoter (1-2kb)	ENSG00000007923	6652914	6668210	15297	-	ENST00000469318	1586	DNAJC11
6	170552949	170553230	282	*	1.06003	13.2621	0.186004	2.33836	-3.50432	0.00528154	0.039216	Promoter (<=1kb)	ENSG00000008018	170535120	170553307	18188	-	ENST00000262193	77	PSMB1
6	170544624	170545097	474	*	28.4973	4.73355	5.0221	0.835127	2.55701	0.00159155	0.0173275	Intron (ENST00000262193/ENSG00000008018, intron 3 of 5)	ENSG00000008018	170535222	170550441	15220	-	ENST00000462957	5344	PSMB1
6	15245489	15245798	310	*	49.603	1.89065	8.74217	0.334051	4.62146	8.7216e-08	2.13544e-05	Promoter (<=1kb)	ENSG00000008083	15246069	15522042	275974	+	ENST00000341776	-271	JARID2
X	18424695	18424994	300	*	23.2209	4.73355	4.09208	0.835127	2.26299	0.00716778	0.0490647	Promoter (<=1kb)	ENSG00000008086	18425583	18653625	228043	+	ENST00000379996	-589	CDKL5
X	18432966	18433512	547	*	1.06003	18.0002	0.186004	3.17348	-3.94135	0.000575412	0.00856519	Intron (ENST00000379996/ENSG00000008086, intron 1 of 20)	ENSG00000008086	18426713	18604337	177625	+	ENST00000637881	6254	CDKL5
X	18425954	18426247	294	*	1.06003	24.6335	0.186004	4.34266	-4.39119	3.36527e-05	0.0012864	Promoter (<=1kb)	ENSG00000008086	18426198	18627734	201537	+	ENST00000635828	0	CDKL5
1	209600147	209600444	298	*	16.8892	0.943023	2.97606	0.167025	3.98737	0.000884859	0.0113146	Intron (ENST00000361322/ENSG00000008118, intron 3 of 12)	ENSG00000008118	209607794	209611944	4151	+	ENST00000494990	-7350	CAMK1G
1	209601100	209601471	372	*	4.2258	20.843	0.744015	3.67456	-2.27074	0.00607288	0.0435653	Intron (ENST00000361322/ENSG00000008118, intron 3 of 12)	ENSG00000008118	209607794	209611944	4151	+	ENST00000494990	-6323	CAMK1G
1	1707245	1707539	295	*	35.8843	0.943023	6.32413	0.167025	5.06922	6.64018e-07	8.33798e-05	Promoter (<=1kb)	ENSG00000008128	1704049	1707561	3513	-	ENST00000468800	22	CDK11A
1	1765054	1765414	361	*	23.2209	1.89065	4.09208	0.334051	3.53041	0.000348534	0.00630548	5' UTR	ENSG00000008130	1752471	1758575	6105	-	ENST00000342348	-6480	NADK
1	1765646	1766232	587	*	7.39163	37.9001	1.30203	6.68102	-2.33988	0.0010655	0.0133913	Intron (ENST00000341426/ENSG00000008130, intron 1 of 11)	ENSG00000008130	1752471	1758575	6105	-	ENST00000342348	-7072	NADK
7	6185406	6185767	362	*	26.3867	0.943023	4.65009	0.167025	4.62741	2.29623e-05	0.00100031	Intron (ENST00000396741/ENSG00000008256, intron 4 of 12)	ENSG00000008256	6171010	6177941	6932	-	ENST00000478541	-7466	CYTH3
7	6164081	6164376	296	*	34.829	6.6288	6.13812	1.16918	2.37057	0.000511792	0.00816891	3' UTR	ENSG00000008256	6164740	6170221	5482	-	ENST00000465320	5845	CYTH3
7	6294246	6294832	587	*	36.9396	3.78593	6.51013	0.668102	3.24267	4.26833e-05	0.00155889	Distal Intergenic	ENSG00000008256	6187064	6272644	85581	-	ENST00000482460	-21603	CYTH3
7	6170241	6171052	812	*	147.744	48.3238	26.0405	8.5183	1.60962	0.000846283	0.0113146	Promoter (<=1kb)	ENSG00000008256	6165545	6170959	5415	-	ENST00000495176	0	CYTH3
7	6278148	6278726	579	*	9.50219	46.4286	1.67403	8.18425	-2.27456	0.000513333	0.00818072	Distal Intergenic	ENSG00000008256	6187064	6272644	85581	-	ENST00000482460	-5505	CYTH3
7	6295367	6295787	421	*	5.28108	32.2144	0.930019	5.67887	-2.58212	0.000495363	0.00804958	Distal Intergenic	ENSG00000008256	6187064	6272644	85581	-	ENST00000482460	-22724	CYTH3
7	6292003	6292324	322	*	3.17054	26.5287	0.558011	4.67671	-3.01811	0.000299755	0.00562304	Distal Intergenic	ENSG00000008256	6187064	6272644	85581	-	ENST00000482460	-19360	CYTH3
7	6165654	6166080	427	*	37.9948	4.73355	6.69613	0.835127	2.97048	9.21983e-05	0.00259755	Exon (ENST00000396741/ENSG00000008256, exon 10 of 13)	ENSG00000008256	6164740	6170221	5482	-	ENST00000465320	4141	CYTH3
7	6162735	6163673	939	*	121.362	31.2668	21.3904	5.51184	1.95209	0.000116326	0.00293545	3' UTR	ENSG00000008256	6164740	6170221	5482	-	ENST00000465320	6548	CYTH3
7	6164659	6164988	330	*	36.9396	6.6288	6.51013	1.16918	2.45516	0.000300744	0.00562376	3' UTR	ENSG00000008256	6164740	6170221	5482	-	ENST00000465320	5233	CYTH3
17	51097729	51098041	313	*	28.4973	6.6288	5.0221	1.16918	2.08221	0.00348955	0.0293388	Intron (ENST00000262013/ENSG00000008294, intron 1 of 29)	ENSG00000008294	50989540	51079622	90083	-	ENST00000514613	-18108	SPAG9
17	50989923	50990356	434	*	12.668	49.2714	2.23204	8.68533	-1.94971	0.00180693	0.0189803	Promoter (<=1kb)	ENSG00000008294	50974870	50990585	15716	-	ENST00000513746	229	SPAG9
17	50977628	50977933	306	*	6.33635	26.5287	1.11602	4.67671	-2.04574	0.00462106	0.0363068	Promoter (2-3kb)	ENSG00000008294	50966300	50975360	9061	-	ENST00000506500	-2269	SPAG9
17	51037311	51037680	370	*	4.2258	28.4239	0.744015	5.01076	-2.71591	0.000466301	0.00762917	Promoter (2-3kb)	ENSG00000008294	51007269	51040451	33183	-	ENST00000576492	2771	SPAG9
17	51053234	51053576	343	*	2.11529	24.6335	0.372007	4.34266	-3.46957	0.000167283	0.00370442	Promoter (2-3kb)	ENSG00000008294	50989639	51056424	66786	-	ENST00000505173	2848	SPAG9
12	6310340	6310970	631	*	83.3721	11.3669	14.6943	2.00431	2.86049	1.17163e-06	0.000131279	Promoter (<=1kb)	ENSG00000008323	6310436	6328505	18070	+	ENST00000011684	0	PLEKHG6
19	4343386	4344136	751	*	120.307	15.1573	21.2044	2.67241	2.97782	8.90154e-08	2.17004e-05	Promoter (<=1kb)	ENSG00000008382	4343527	4360086	16560	+	ENST00000262966	0	MPND
19	12997176	12997994	819	*	93.9249	36.0048	16.5543	6.34697	1.37999	0.00644802	0.0456706	Promoter (1-2kb)	ENSG00000008441	12995608	13096201	100594	+	ENST00000397661	1569	NFIX
19	12982876	12983180	305	*	1.06003	24.6335	0.186004	4.34266	-4.39119	3.36527e-05	0.0012864	Distal Intergenic	ENSG00000008441	12995475	13098796	103322	+	ENST00000592199	-12295	NFIX
19	13033056	13033350	295	*	20.055	0.943023	3.53407	0.167025	4.23363	0.000248027	0.00480673	Intron (ENST00000592199/ENSG00000008441, intron 2 of 10)	ENSG00000008441	13025176	13094687	69512	+	ENST00000693124	7881	NFIX
16	2135213	2135507	295	*	25.3314	2.83829	4.46409	0.501076	3.10036	0.000589	0.00868462	Promoter (<=1kb)	ENSG00000008710	2088708	2135898	47191	-	ENST00000262304	391	PKD1
22	50612656	50613104	449	*	80.2062	28.4239	14.1363	5.01076	1.49222	0.00413748	0.0334546	3' UTR	ENSG00000008735	50603133	50613981	10849	+	ENST00000008876	9524	MAPK8IP2
22	50600130	50600444	315	*	32.7184	2.83829	5.76611	0.501076	3.468	5.88889e-05	0.00189741	Promoter (<=1kb)	ENSG00000008735	50600793	50613978	13186	+	ENST00000329492	-349	MAPK8IP2
8	23012799	23013120	322	*	21.1103	0.943023	3.72007	0.167025	4.30718	0.000164371	0.00368421	Promoter (2-3kb)	ENSG00000008853	23010368	23020160	9793	+	ENST00000690180	2432	RHOBTB2
8	22984628	22984922	295	*	17.9445	0.943023	3.16206	0.167025	4.07421	0.000575412	0.00856519	Promoter (2-3kb)	ENSG00000008853	22987417	23018441	31025	+	ENST00000519685	-2495	RHOBTB2
2	36983346	36983834	489	*	1.06003	22.7383	0.186004	4.00861	-4.27631	7.35111e-05	0.00217179	Intron (ENST00000425467/ENSG00000008869, intron 1 of 1)	ENSG00000008869	36968383	36988859	20477	-	ENST00000425467	5025	HEATR5B
8	56074180	56074576	397	*	162.518	59.6952	28.6446	10.5226	1.44286	0.00209876	0.0210351	Promoter (<=1kb)	ENSG00000008988	56067269	56074508	7240	-	ENST00000676461	0	RPS20
1	114722937	114723281	345	*	23.2209	0.943023	4.09208	0.167025	4.44391	7.35111e-05	0.00217179	Promoter (1-2kb)	ENSG00000009307	114720578	114724287	3710	-	ENST00000530784	1006	CSDE1
1	114751939	114752224	286	*	1.06003	18.0002	0.186004	3.17348	-3.94135	0.000575412	0.00856519	Intron (ENST00000339438/ENSG00000009307, intron 1 of 18)	ENSG00000009307	114737988	114746859	8872	-	ENST00000534389	-5081	CSDE1
1	114742230	114742611	382	*	5.28108	22.7383	0.930019	4.00861	-2.08194	0.00716778	0.0490647	Intron (ENST00000339438/ENSG00000009307, intron 2 of 18)	ENSG00000009307	114737988	114746859	8872	-	ENST00000534389	4248	CSDE1
7	157242732	157243045	314	*	2.11529	27.4763	0.372007	4.84374	-3.62636	5.75184e-05	0.00186717	Intron (ENST00000348165/ENSG00000009335, intron 18 of 22)	ENSG00000009335	157256687	157267676	10990	+	ENST00000474153	-13642	UBE3C
7	157205632	157205942	311	*	1.06003	14.2097	0.186004	2.50538	-3.60296	0.00334606	0.0287979	Promoter (1-2kb)	ENSG00000009335	157207513	157217245	9733	+	ENST00000469336	-1571	UBE3C
6	142150858	142151196	339	*	2.11529	20.843	0.372007	3.67456	-3.22989	0.000739506	0.010364	Intron (ENST00000452973/ENSG00000009844, intron 1 of 5)	ENSG00000009844	142147263	142224685	77423	+	ENST00000367630	3596	VTA1
7	73466731	73467760	1030	*	15.8339	54.0095	2.79006	9.52045	-1.76273	0.00286303	0.0262274	Promoter (<=1kb)	ENSG00000009954	73462464	73466387	3924	-	ENST00000466844	-345	BAZ1B
7	73454659	73455188	530	*	3.17054	35.0572	0.558011	6.17994	-3.41857	2.31155e-05	0.00100031	Intron (ENST00000339594/ENSG00000009954, intron 13 of 19)	ENSG00000009954	73462464	73466387	3924	-	ENST00000466844	11199	BAZ1B
6	13627341	13627658	318	*	18.9997	2.83829	3.34807	0.501076	2.68768	0.00484911	0.0376174	Intron (ENST00000474485/ENSG00000225921, intron 8 of 8)	ENSG00000010017	13622333	13632755	10423	-	ENST00000469916	5097	RANBP9
6	36387671	36388511	841	*	107.644	36.9525	18.9724	6.51399	1.53909	0.00231836	0.0223914	Promoter (<=1kb)	ENSG00000010030	36366194	36387783	21590	-	ENST00000373737	0	ETV7
12	6199183	6199619	437	*	139.302	34.1096	24.5525	6.01292	2.02576	5.21422e-05	0.00173834	Promoter (<=1kb)	ENSG00000010278	6199715	6238271	38557	+	ENST00000382518	-96	CD9
12	6199981	6200783	803	*	116.086	44.5334	20.4604	7.8502	1.37955	0.00451338	0.0357937	Promoter (<=1kb)	ENSG00000010278	6200327	6238247	37921	+	ENST00000610354	0	CD9
12	6529543	6530008	466	*	31.6631	2.83829	5.58011	0.501076	3.42088	8.09767e-05	0.00233273	Promoter (<=1kb)	ENSG00000010292	6529260	6530730	1471	+	ENST00000539885	284	NCAPD2
12	6551168	6551493	326	*	26.3867	1.89065	4.65009	0.334051	3.71391	0.000116677	0.00293545	Promoter (<=1kb)	ENSG00000010295	6538961	6551900	12940	-	ENST00000465801	407	IFFO1
3	52471697	52472028	332	*	1.06003	21.7906	0.186004	3.84159	-4.21526	0.000109596	0.00283667	Promoter (1-2kb)	ENSG00000010322	52470556	52476492	5937	+	ENST00000490425	1142	NISCH
3	52459850	52460232	383	*	9.50219	38.8477	1.67403	6.84805	-2.01815	0.00289243	0.0262832	Promoter (1-2kb)	ENSG00000010322	52458692	52493068	34377	+	ENST00000489895	1159	NISCH
3	52518746	52519112	367	*	67.5428	22.7383	11.9042	4.00861	1.56507	0.00494375	0.0382196	Promoter (<=1kb)	ENSG00000010327	52518801	52523476	4676	+	ENST00000481626	0	STAB1
3	52493800	52494326	527	*	45.3818	8.52404	7.99816	1.50323	2.3946	0.000204856	0.00442742	Promoter (1-2kb)	ENSG00000010327	52495338	52524495	29158	+	ENST00000321725	-1012	STAB1
19	49816491	49817118	628	*	5.28108	44.5334	0.930019	7.8502	-3.0477	1.44331e-05	0.000762462	Promoter (<=1kb)	ENSG00000010361	49811381	49817376	5996	-	ENST00000529302	258	FUZ
19	49806622	49806916	295	*	41.1607	2.83829	7.25414	0.501076	3.79808	3.889e-06	0.000298336	Promoter (1-2kb)	ENSG00000010361	49806885	49808639	1755	-	ENST00000529634	1723	FUZ
19	49811728	49812334	607	*	22.1656	67.2761	3.90608	11.8588	-1.59674	0.00359568	0.0298663	Promoter (<=1kb)	ENSG00000010361	49806893	49813156	6264	-	ENST00000525370	822	FUZ
12	6807875	6808318	444	*	32.7184	0.943023	5.76611	0.167025	4.93644	2.58666e-06	0.000224132	Intron (ENST00000536610/ENSG00000010610, intron 4 of 4)	ENSG00000010610	6813552	6816204	2653	+	ENST00000536563	-5234	CD4
6	111872014	111872425	412	*	29.5526	1.89065	5.2081	0.334051	3.87668	4.06483e-05	0.00150916	Promoter (<=1kb)	ENSG00000010810	111703023	111873037	170015	-	ENST00000520518	612	FYN
6	111805932	111806226	295	*	17.9445	0.943023	3.16206	0.167025	4.07421	0.000575412	0.00856519	Intron (ENST00000368682/ENSG00000010810, intron 2 of 13)	ENSG00000010810	111707946	111798423	90478	-	ENST00000523574	-7510	FYN
12	3076987	3078009	1023	*	126.639	36.0048	22.3204	6.34697	1.81066	0.000306115	0.00571849	Promoter (<=1kb)	ENSG00000011105	3077355	3286564	209210	+	ENST00000537971	0	TSPAN9
14	93304349	93304643	295	*	18.9997	2.83829	3.34807	0.501076	2.68768	0.00484911	0.0376174	Intron (ENST00000334746/ENSG00000011114, intron 1 of 10)	ENSG00000011114	93287672	93296158	8487	-	ENST00000555525	-8192	BTBD7
3	43689960	43690268	309	*	1.06003	20.843	0.186004	3.67456	-4.1515	0.000164371	0.00368421	Promoter (<=1kb)	ENSG00000011198	43690108	43719541	29434	+	ENST00000643520	0	ABHD5
17	51255070	51255364	295	*	21.1103	0.943023	3.72007	0.167025	4.30718	0.000164371	0.00368421	Promoter (1-2kb)	ENSG00000011258	51225183	51256829	31647	-	ENST00000593259	1465	MBTD1
17	51226119	51226598	480	*	1.06003	41.6905	0.186004	7.34912	-5.1472	9.79951e-08	2.21591e-05	Promoter (<=1kb)	ENSG00000011258	51177427	51225224	47798	-	ENST00000415868	-896	MBTD1
17	51215881	51216260	380	*	3.17054	27.4763	0.558011	4.84374	-3.06851	0.000214972	0.004567	Intron (ENST00000586178/ENSG00000011258, intron 6 of 16)	ENSG00000011258	51192657	51209404	16748	-	ENST00000376381	-6478	MBTD1
17	51194335	51194787	453	*	3.17054	19.8954	0.558011	3.50754	-2.60532	0.00338513	0.0288777	Promoter (1-2kb)	ENSG00000011258	51192106	51193016	911	-	ENST00000586898	-1320	MBTD1
7	5630608	5630987	380	*	28.4973	3.78593	5.0221	0.668102	2.86971	0.000636793	0.00925738	Intron (ENST00000389902/ENSG00000011275, intron 15 of 16)	ENSG00000011275	5622927	5650015	27089	-	ENST00000469375	19028	RNF216
7	5722412	5722823	412	*	27.442	0.943023	4.8361	0.167025	4.68373	1.57535e-05	0.000762462	Intron (ENST00000389902/ENSG00000011275, intron 8 of 16)	ENSG00000011275	5641348	5713441	72094	-	ENST00000484458	-8972	RNF216
7	5651799	5652159	361	*	3.17054	22.7383	0.558011	4.00861	-2.79685	0.0011736	0.0142588	Promoter (1-2kb)	ENSG00000011275	5622927	5650015	27089	-	ENST00000469375	-1785	RNF216
7	5717034	5717427	394	*	1.06003	22.7383	0.186004	4.00861	-4.27631	7.35111e-05	0.00217179	Intron (ENST00000389902/ENSG00000011275, intron 9 of 16)	ENSG00000011275	5641348	5713441	72094	-	ENST00000484458	-3594	RNF216
19	799011	799374	364	*	30.6079	0.943023	5.39411	0.167025	4.8406	5.24925e-06	0.000361733	Promoter (<=1kb)	ENSG00000011304	799406	812222	12817	+	ENST00000350092	-32	PTBP1
19	38212003	38212408	406	*	42.216	10.4193	7.44015	1.83728	2.00485	0.00150116	0.016697	Promoter (1-2kb)	ENSG00000011332	38212072	38213979	1908	-	ENST00000488378	1571	DPF1
19	38221061	38221845	785	*	21.1103	61.5904	3.72007	10.8567	-1.53959	0.00522492	0.039216	Promoter (1-2kb)	ENSG00000011332	38211717	38219939	8223	-	ENST00000473716	-1123	DPF1
3	45520941	45521431	491	*	4.2258	34.1096	0.744015	6.01292	-2.97789	0.000102431	0.00283667	Promoter (2-3kb)	ENSG00000011376	45517963	45547404	29442	+	ENST00000485461	2979	LARS2
3	45513784	45514235	452	*	6.33635	28.4239	1.11602	5.01076	-2.14482	0.002639	0.0244286	Intron (ENST00000650792/ENSG00000011376, intron 15 of 20)	ENSG00000011376	45517963	45547404	29442	+	ENST00000485461	-3728	LARS2
3	45536146	45536510	365	*	1.06003	15.1573	0.186004	2.67241	-3.69528	0.00213372	0.0210351	Intron (ENST00000650792/ENSG00000011376, intron 19 of 20)	ENSG00000011376	45541594	45547554	5961	+	ENST00000474585	-5084	LARS2
3	45480921	45481429	509	*	3.17054	22.7383	0.558011	4.00861	-2.79685	0.0011736	0.0142588	Intron (ENST00000650792/ENSG00000011376, intron 9 of 20)	ENSG00000011376	45500541	45538463	37923	+	ENST00000467936	-19112	LARS2
11	17171675	17172045	371	*	10.5575	40.7429	1.86004	7.1821	-1.93652	0.0032271	0.0286427	Promoter (1-2kb)	ENSG00000011405	17086572	17169741	83170	-	ENST00000265970	-1935	PIK3C2A
11	17157861	17158373	513	*	6.33635	39.7953	1.11602	7.01507	-2.62845	0.000315485	0.00587692	Intron (ENST00000531428/ENSG00000011405, intron 1 of 12)	ENSG00000011405	17086572	17169741	83170	-	ENST00000265970	11368	PIK3C2A
11	17201914	17202550	637	*	20.055	61.5904	3.53407	10.8567	-1.61314	0.00372359	0.0307451	Intron (ENST00000531428/ENSG00000011405, intron 1 of 12)	ENSG00000011405	17077730	17207920	130191	-	ENST00000531428	5370	PIK3C2A
11	17174200	17174734	535	*	54.8794	15.1573	9.67219	2.67241	1.84715	0.00156395	0.0172216	Intron (ENST00000531428/ENSG00000011405, intron 1 of 12)	ENSG00000011405	17086572	17169741	83170	-	ENST00000265970	-4460	PIK3C2A
19	45692545	45693112	568	*	147.744	30.3192	26.0405	5.34482	2.27984	6.54553e-06	0.000440751	Promoter (<=1kb)	ENSG00000011478	45692666	45703987	11322	+	ENST00000012049	0	QPCTL
19	45694452	45694828	377	*	27.442	2.83829	4.8361	0.501076	3.2153	0.000299755	0.00562304	Promoter (1-2kb)	ENSG00000011478	45692758	45698825	6068	+	ENST00000591606	1695	QPCTL
19	46374880	46375267	388	*	23.2209	4.73355	4.09208	0.835127	2.26299	0.00716778	0.0490647	Promoter (<=1kb)	ENSG00000011485	46375604	46376703	1100	+	ENST00000467902	-337	PPP5C
19	46369441	46369973	533	*	4.2258	27.4763	0.744015	4.84374	-2.66721	0.000636793	0.00925738	Intron (ENST00000012443/ENSG00000011485, intron 2 of 12)	ENSG00000011485	46375604	46376703	1100	+	ENST00000467902	-5631	PPP5C
2	65089721	65090041	321	*	1.06003	17.0526	0.186004	3.00646	-3.8639	0.000884859	0.0113146	Intron (ENST00000649427/ENSG00000138069, intron 4 of 7)	ENSG00000011523	65070729	65074484	3756	+	ENST00000497039	18993	CEP68
2	39268230	39268852	623	*	1.06003	28.4239	0.186004	5.01076	-4.59667	7.53307e-06	0.000465418	Promoter (<=1kb)	ENSG00000011566	39260691	39267425	6735	-	ENST00000475457	-806	MAP4K3
2	39364666	39364962	297	*	1.06003	18.9478	0.186004	3.34051	-4.01485	0.000376589	0.00638639	Intron (ENST00000263881/ENSG00000011566, intron 2 of 33)	ENSG00000011566	39249278	39379809	130532	-	ENST00000437545	14847	MAP4K3
2	39396195	39396626	432	*	26.3867	5.68118	4.65009	1.00215	2.18964	0.00612771	0.0435721	Intron (ENST00000263881/ENSG00000011566, intron 1 of 33)	ENSG00000011566	39249278	39379809	130532	-	ENST00000437545	-16387	MAP4K3
X	152428447	152428728	282	*	2.11529	16.105	0.372007	2.83943	-2.86044	0.00524731	0.039216	Intron (ENST00000370314/ENSG00000011677, intron 1 of 9)	ENSG00000011677	152166234	152451315	285082	-	ENST00000370314	22587	GABRA3
17	43105812	43106237	426	*	6.33635	27.4763	1.11602	4.84374	-2.09613	0.00348955	0.0293388	Promoter (<=1kb)	ENSG00000012048	43076488	43104916	28429	-	ENST00000487825	-897	BRCA1
17	43059072	43059537	466	*	3.17054	29.3716	0.558011	5.17779	-3.1643	0.000111734	0.0028552	Intron (ENST00000357654/ENSG00000012048, intron 18 of 22)	ENSG00000012048	43067274	43071066	3793	-	ENST00000472490	11529	BRCA1
17	43169651	43170319	669	*	78.0956	27.4763	13.7643	4.84374	1.5025	0.00397741	0.0324093	Promoter (<=1kb)	ENSG00000012048	43093013	43170245	77233	-	ENST00000634433	0	BRCA1
17	43116521	43116852	332	*	25.3314	4.73355	4.46409	0.835127	2.38788	0.00390492	0.0319117	Intron (ENST00000357654/ENSG00000012048, intron 2 of 22)	ENSG00000012048	43045678	43125288	79611	-	ENST00000461221	8436	BRCA1
17	43067179	43067532	354	*	4.2258	25.5811	0.744015	4.50969	-2.5646	0.00119746	0.014347	Exon (ENST00000472490/ENSG00000012048, exon 2 of 2)	ENSG00000012048	43067274	43071066	3793	-	ENST00000472490	3534	BRCA1
19	45452733	45453262	530	*	17.9445	55.9047	3.16206	9.8545	-1.63313	0.00452276	0.0358377	Promoter (2-3kb)	ENSG00000012061	45413963	45450725	36763	-	ENST00000592083	-2009	ERCC1
19	45450240	45451257	1018	*	177.292	30.3192	31.2486	5.34482	2.54267	4.36614e-07	6.54245e-05	Promoter (<=1kb)	ENSG00000012061	45413963	45450725	36763	-	ENST00000592083	0	ERCC1
X	49182771	49183096	326	*	26.3867	5.68118	4.65009	1.00215	2.18964	0.00612771	0.0435721	Promoter (1-2kb)	ENSG00000012211	49175621	49184789	9169	-	ENST00000453382	1693	PRICKLE3
X	49186273	49186731	459	*	59.1005	12.3145	10.4162	2.17133	2.25068	0.000159888	0.00368421	Promoter (<=1kb)	ENSG00000012211	49174802	49186373	11572	-	ENST00000599218	0	PRICKLE3
8	28628101	28628544	444	*	4.2258	25.5811	0.744015	4.50969	-2.5646	0.00119746	0.014347	Promoter (2-3kb)	ENSG00000012232	28631406	28713513	82108	+	ENST00000520940	-2862	EXTL3
8	28713783	28714205	423	*	7.39163	36.0048	1.30203	6.34697	-2.26613	0.00172833	0.0182382	Promoter (2-3kb)	ENSG00000012232	28716685	28743164	26480	+	ENST00000522698	-2480	EXTL3
8	28746614	28747003	390	*	1.06003	21.7906	0.186004	3.84159	-4.21526	0.000109596	0.00283667	Promoter (2-3kb)	ENSG00000012232	28743976	28751094	7119	+	ENST00000520679	2639	EXTL3
8	28622697	28623338	642	*	61.2111	8.52404	10.7882	1.50323	2.8253	6.24382e-06	0.000422969	Promoter (<=1kb)	ENSG00000012232	28622732	28756561	133830	+	ENST00000696177	0	EXTL3
4	6576495	6576835	341	*	25.3314	0.943023	4.46409	0.167025	4.5688	3.36527e-05	0.0012864	Promoter (1-2kb)	ENSG00000013288	6575215	6622401	47187	+	ENST00000505907	1281	MAN2B2
3	170614376	170614659	284	*	1.06003	15.1573	0.186004	2.67241	-3.69528	0.00213372	0.0210351	Intron (ENST00000486975/ENSG00000285218, intron 2 of 3)	ENSG00000013293	170459548	170586075	126528	-	ENST00000231706	-28302	SLC7A14
3	170565600	170566032	433	*	1.06003	18.0002	0.186004	3.17348	-3.94135	0.000575412	0.00856519	Intron (ENST00000486975/ENSG00000285218, intron 2 of 3)	ENSG00000013293	170570090	170586027	15938	-	ENST00000466168	19995	SLC7A14
16	29845825	29846234	410	*	29.5526	6.6288	5.2081	1.16918	2.13445	0.002639	0.0244286	Exon (ENST00000395353/ENSG00000013364, exon 12 of 15)	ENSG00000013364	29840094	29841790	1697	+	ENST00000568068	5732	MVP
6	83265343	83265637	295	*	15.8339	0.943023	2.79006	0.167025	3.89497	0.00136958	0.0154568	Intron (ENST00000369705/ENSG00000065833, intron 6 of 13)	ENSG00000013375	83187025	83193936	6912	-	ENST00000507554	-71408	PGM3
12	106404140	106404564	425	*	1.06003	18.9478	0.186004	3.34051	-4.01485	0.000376589	0.00638639	Intron (ENST00000228347/ENSG00000013503, intron 10 of 27)	ENSG00000013503	106410244	106427267	17024	+	ENST00000549195	-5680	POLR3B
12	12891632	12892151	520	*	29.5526	5.68118	5.2081	1.00215	2.35241	0.002639	0.0244286	Promoter (<=1kb)	ENSG00000013588	12891974	12909070	17097	+	ENST00000534831	0	GPRC5A
4	1711688	1713927	2240	*	345.083	126.028	60.8232	22.2144	1.45222	0.00109351	0.0135898	Promoter (<=1kb)	ENSG00000013810	1712858	1715945	3088	+	ENST00000652002	0	TACC3
4	1753582	1754416	835	*	55.9347	15.1573	9.8582	2.67241	1.87457	0.00131516	0.0154568	Distal Intergenic	ENSG00000013810	1744439	1745076	638	+	ENST00000484264	9144	TACC3
4	1748270	1748699	430	*	72.8192	26.5287	12.8343	4.67671	1.45213	0.00552056	0.0407155	Distal Intergenic	ENSG00000013810	1744439	1745076	638	+	ENST00000484264	3832	TACC3
4	1741135	1741651	517	*	50.6583	15.1573	8.92818	2.67241	1.73195	0.00374952	0.0309365	Promoter (1-2kb)	ENSG00000013810	1739351	1742121	2771	+	ENST00000404054	1785	TACC3
4	1738144	1738507	364	*	4.2258	26.5287	0.744015	4.67671	-2.61682	0.000872039	0.0113146	Promoter (<=1kb)	ENSG00000013810	1739345	1741294	1950	+	ENST00000470808	-838	TACC3
4	1752445	1752774	330	*	35.8843	0.943023	6.32413	0.167025	5.06922	6.64018e-07	8.33798e-05	Distal Intergenic	ENSG00000013810	1744439	1745076	638	+	ENST00000484264	8007	TACC3
11	65286127	65286772	646	*	3.17054	41.6905	0.558011	7.34912	-3.66773	2.92109e-06	0.000247003	Promoter (<=1kb)	ENSG00000014138	65287602	65294776	7175	+	ENST00000533192	-830	POLA2
8	143474807	143475158	352	*	44.3266	12.3145	7.81216	2.17133	1.83665	0.00290973	0.0263801	Intron (ENST00000262577/ENSG00000014164, intron 5 of 11)	ENSG00000014164	143484497	143507840	23344	-	ENST00000528401	32682	ZC3H3
8	143515980	143516280	301	*	33.7737	0.943023	5.95212	0.167025	4.98207	1.82875e-06	0.000180283	Intron (ENST00000262577/ENSG00000014164, intron 3 of 11)	ENSG00000014164	143484497	143507840	23344	-	ENST00000528401	-8141	ZC3H3
8	143540916	143541273	358	*	61.2111	18.9478	10.7882	3.34051	1.68478	0.00301995	0.0273352	Promoter (<=1kb)	ENSG00000014164	143437659	143541447	103789	-	ENST00000262577	174	ZC3H3
8	143528131	143528439	309	*	46.4371	10.4193	8.18416	1.83728	2.14196	0.000634842	0.00925738	Intron (ENST00000262577/ENSG00000014164, intron 3 of 11)	ENSG00000014164	143437659	143541447	103789	-	ENST00000262577	13008	ZC3H3
8	143532738	143533157	420	*	69.6534	19.8954	12.2762	3.50754	1.8009	0.0013415	0.0154568	Intron (ENST00000262577/ENSG00000014164, intron 3 of 11)	ENSG00000014164	143437659	143541447	103789	-	ENST00000262577	8290	ZC3H3
8	143480116	143480410	295	*	29.5526	0.943023	5.2081	0.167025	4.79018	7.53307e-06	0.000465418	Intron (ENST00000262577/ENSG00000014164, intron 4 of 11)	ENSG00000014164	143484497	143507840	23344	-	ENST00000528401	27430	ZC3H3
11	65208479	65208793	315	*	6.33635	37.9001	1.11602	6.68102	-2.55828	0.000519431	0.00824982	Promoter (<=1kb)	ENSG00000014216	65208478	65212005	3528	+	ENST00000528165	2	CAPN1
11	65181956	65182329	374	*	66.4875	21.7906	11.7182	3.84159	1.60345	0.00412782	0.0333886	Promoter (<=1kb)	ENSG00000014216	65182000	65188019	6020	+	ENST00000526954	0	CAPN1
2	63609174	63609455	282	*	1.06003	14.2097	0.186004	2.50538	-3.60296	0.00334606	0.0287979	Intron (ENST00000490935/ENSG00000143951, intron 4 of 7)	ENSG00000014641	63605810	63607194	1385	+	ENST00000495083	3365	MDH1
12	42211239	42211527	289	*	1.06003	14.2097	0.186004	2.50538	-3.60296	0.00334606	0.0287979	Promoter (<=1kb)	ENSG00000015153	42161628	42210836	49209	-	ENST00000551528	-404	YAF2
12	42237428	42238333	906	*	170.961	54.0095	30.1326	9.52045	1.65995	0.000486804	0.00795073	Promoter (<=1kb)	ENSG00000015153	42157104	42238236	81133	-	ENST00000327791	0	YAF2
12	42217903	42218378	476	*	1.06003	19.8954	0.186004	3.50754	-4.08479	0.000248027	0.00480673	Intron (ENST00000327791/ENSG00000015153, intron 2 of 4)	ENSG00000015153	42161628	42210836	49209	-	ENST00000551528	-7068	YAF2
10	134617	134941	325	*	27.442	5.68118	4.8361	1.00215	2.24596	0.00462106	0.0363068	Promoter (<=1kb)	ENSG00000015171	134703	249261	114559	+	ENST00000509513	0	ZMYND11
10	187400	187735	336	*	2.11529	21.7906	0.372007	3.84159	-3.29364	0.000506526	0.00811481	Intron (ENST00000439456/ENSG00000015171, intron 2 of 4)	ENSG00000015171	180013	249261	69249	+	ENST00000558098	7388	ZMYND11
16	89629015	89629296	282	*	1.06003	18.0002	0.186004	3.17348	-3.94135	0.000575412	0.00856519	Promoter (<=1kb)	ENSG00000015413	89630289	89638456	8168	+	ENST00000261615	-993	DPEP1
16	89639766	89640311	546	*	34.829	6.6288	6.13812	1.16918	2.37057	0.000511792	0.00816891	Promoter (2-3kb)	ENSG00000015413	89637576	89638295	720	+	ENST00000564645	2191	DPEP1
22	17773437	17774503	1067	*	235.333	100.442	41.4788	17.7047	1.22722	0.00642938	0.0455586	Promoter (<=1kb)	ENSG00000015475	17734138	17774016	39879	-	ENST00000317361	0	BID
5	139304202	139304637	436	*	4.2258	28.4239	0.744015	5.01076	-2.71591	0.000466301	0.00762917	Intron (ENST00000509990/ENSG00000280987, intron 3 of 16)	ENSG00000015479	139308095	139322017	13923	+	ENST00000515833	-3458	MATR3
17	50346014	50346716	703	*	82.3168	0.943023	14.5083	0.167025	6.26433	4.38568e-12	1.64293e-08	Promoter (<=1kb)	ENSG00000015532	50346126	50361185	15060	+	ENST00000017003	0	XYLT2
17	50359965	50360299	335	*	36.9396	8.52404	6.51013	1.50323	2.09853	0.00135615	0.0154568	Promoter (<=1kb)	ENSG00000015532	50358978	50361151	2174	+	ENST00000571021	988	XYLT2
17	50334072	50334822	751	*	62.2664	0.943023	10.9742	0.167025	5.86228	3.99855e-10	4.16087e-07	Distal Intergenic	ENSG00000015532	50346126	50361185	15060	+	ENST00000017003	-11304	XYLT2
7	44423383	44423677	295	*	16.8892	0.943023	2.97606	0.167025	3.98737	0.000884859	0.0113146	Promoter (2-3kb)	ENSG00000015676	44385893	44425950	40058	-	ENST00000493613	2273	NUDCD3
3	130943158	130943463	306	*	1.06003	17.0526	0.186004	3.00646	-3.8639	0.000884859	0.0113146	Intron (ENST00000505330/ENSG00000017260, intron 7 of 26)	ENSG00000017260	130953839	130959581	5743	+	ENST00000513636	-10376	ATP2C1
X	48457957	48458545	589	*	45.3818	12.3145	7.99816	2.17133	1.87051	0.00238425	0.0224942	Promoter (2-3kb)	ENSG00000017483	48458693	48460854	2162	-	ENST00000615300	2309	SLC38A5
X	48466068	48466468	401	*	1.06003	26.5287	0.186004	4.67671	-4.49758	1.57535e-05	0.000762462	Promoter (<=1kb)	ENSG00000017483	48460986	48466872	5887	-	ENST00000494034	404	SLC38A5
3	149595788	149596122	335	*	3.17054	19.8954	0.558011	3.50754	-2.60532	0.00338513	0.0288777	Intron (ENST00000360632/ENSG00000018408, intron 2 of 6)	ENSG00000018408	149520841	149576252	55412	-	ENST00000472417	-19537	WWTR1
2	177416469	177416763	295	*	16.8892	0.943023	2.97606	0.167025	3.98737	0.000884859	0.0113146	Intron (ENST00000680705/ENSG00000018510, intron 1 of 15)	ENSG00000018510	177393276	177543834	150559	+	ENST00000679994	23194	AGPS
2	177488205	177488516	312	*	16.8892	0.943023	2.97606	0.167025	3.98737	0.000884859	0.0113146	Intron (ENST00000680705/ENSG00000018510, intron 11 of 15)	ENSG00000018510	177476688	177539433	62746	+	ENST00000681300	11518	AGPS
1	160125402	160125726	325	*	2.11529	20.843	0.372007	3.67456	-3.22989	0.000739506	0.010364	Promoter (1-2kb)	ENSG00000018625	160123958	160125542	1585	+	ENST00000468587	1445	ATP1A2
2	32621545	32621881	337	*	3.17054	24.6335	0.558011	4.34266	-2.91172	0.000589	0.00868462	Distal Intergenic	ENSG00000018699	32628032	32640368	12337	+	ENST00000448773	-6151	TTC27
2	32710564	32711170	607	*	3.17054	25.5811	0.558011	4.50969	-2.96589	0.000419448	0.00694655	Intron (ENST00000317907/ENSG00000018699, intron 10 of 19)	ENSG00000018699	32736785	32787149	50365	+	ENST00000433416	-25615	TTC27
2	32630945	32631393	449	*	1.06003	30.3192	0.186004	5.34482	-4.68938	3.67596e-06	0.000284322	Promoter (2-3kb)	ENSG00000018699	32628156	32733921	105766	+	ENST00000454690	2790	TTC27
11	118600979	118601387	409	*	6.33635	29.3716	1.11602	5.17779	-2.19192	0.00199893	0.020644	3' UTR	ENSG00000019144	118606440	118658031	51592	+	ENST00000361417	-5053	PHLDB1
11	118664822	118665154	333	*	21.1103	1.89065	3.72007	0.334051	3.39368	0.000739506	0.010364	Intron (ENST00000264029/ENSG00000118094, intron 1 of 14)	ENSG00000019144	118650601	118657490	6890	+	ENST00000620788	14222	PHLDB1
11	118642268	118642562	295	*	18.9997	1.89065	3.34807	0.334051	3.24262	0.00159793	0.0173275	Promoter (<=1kb)	ENSG00000019144	118642351	118644302	1952	+	ENST00000526826	0	PHLDB1
11	118645870	118646377	508	*	36.9396	9.47166	6.51013	1.67025	1.94861	0.00255104	0.0238694	Promoter (<=1kb)	ENSG00000019144	118646334	118657152	10819	+	ENST00000526537	0	PHLDB1
20	54130777	54131086	310	*	1.06003	15.1573	0.186004	2.67241	-3.69528	0.00213372	0.0210351	Distal Intergenic	ENSG00000019186	54154370	54157298	2929	-	ENST00000460643	26212	CYP24A1
11	45189010	45189304	295	*	18.9997	2.83829	3.34807	0.501076	2.68768	0.00484911	0.0376174	Intron (ENST00000530656/ENSG00000019485, intron 4 of 6)	ENSG00000019485	45182917	45226183	43267	+	ENST00000528980	6094	PRDM11
11	45146446	45146759	314	*	26.3867	6.6288	4.65009	1.16918	1.97168	0.00612771	0.0435721	Promoter (<=1kb)	ENSG00000019485	45146639	45214713	68075	+	ENST00000534751	0	PRDM11
11	45180196	45181437	1242	*	265.936	108.971	46.8729	19.2079	1.28608	0.00417239	0.0337168	Promoter (1-2kb)	ENSG00000019485	45182917	45226183	43267	+	ENST00000528980	-1480	PRDM11
10	124930284	124930677	394	*	1.06003	20.843	0.186004	3.67456	-4.1515	0.000164371	0.00368421	Intron (ENST00000508096/ENSG00000249456, intron 1 of 1)	ENSG00000019995	124942123	124988189	46067	+	ENST00000359653	-11446	ZRANB1
1	35565222	35565659	438	*	67.5428	12.3145	11.9042	2.17133	2.44294	3.71033e-05	0.0014073	Promoter (2-3kb)	ENSG00000020129	35562468	35567274	4807	+	ENST00000423723	2755	NCDN
8	37796607	37797394	788	*	122.418	23.6859	21.5764	4.17564	2.36328	5.25907e-06	0.000361733	Promoter (<=1kb)	ENSG00000020181	37796883	37844896	48014	+	ENST00000412232	0	ADGRA2
14	54612825	54613244	420	*	1.06003	25.5811	0.186004	4.50969	-4.44536	2.29623e-05	0.00100031	Intron (ENST00000554335/ENSG00000020577, intron 2 of 12)	ENSG00000020577	54652683	54702396	49714	+	ENST00000555091	-39439	SAMD4A
14	79279300	79279749	450	*	37.9948	0.943023	6.69613	0.167025	5.1514	3.45318e-07	5.38256e-05	Promoter (<=1kb)	ENSG00000021645	79279339	79862478	583140	+	ENST00000557594	0	NRXN3
14	79435663	79435970	308	*	1.06003	15.1573	0.186004	2.67241	-3.69528	0.00213372	0.0210351	Intron (ENST00000634499/ENSG00000021645, intron 16 of 21)	ENSG00000021645	79314051	79861959	547909	+	ENST00000556003	121613	NRXN3
11	3088807	3089162	356	*	49.603	7.57642	8.74217	1.3362	2.68992	3.64545e-05	0.00138502	Promoter (1-2kb)	ENSG00000021762	3087580	3090722	3143	-	ENST00000498536	1560	OSBPL5
15	34957848	34958228	381	*	1.06003	21.7906	0.186004	3.84159	-4.21526	0.000109596	0.00283667	Intron (ENST00000156471/ENSG00000021776, intron 3 of 34)	ENSG00000021776	34948134	34964402	16269	-	ENST00000558202	6174	AQR
15	34881728	34882084	357	*	15.8339	0.943023	2.79006	0.167025	3.89497	0.00136958	0.0154568	Intron (ENST00000156471/ENSG00000021776, intron 27 of 34)	ENSG00000021776	34856500	34870264	13765	-	ENST00000559090	-11465	AQR
12	120550562	120551049	488	*	34.829	7.57642	6.13812	1.3362	2.18126	0.00111107	0.0137246	Intron (ENST00000542438/ENSG00000022840, intron 3 of 4)	ENSG00000022840	120554350	120557368	3019	+	ENST00000535417	-3301	RNF10
12	120540832	120541169	338	*	6.33635	25.5811	1.11602	4.50969	-1.99352	0.00612771	0.0435721	Intron (ENST00000542438/ENSG00000022840, intron 3 of 4)	ENSG00000022840	120546457	120557404	10948	+	ENST00000543578	-5288	RNF10
14	102336257	102336581	325	*	1.06003	19.8954	0.186004	3.50754	-4.08479	0.000248027	0.00480673	Promoter (<=1kb)	ENSG00000022976	102336917	102342367	5451	+	ENST00000420933	-336	ZNF839
14	102340018	102340544	527	*	5.28108	31.2668	0.930019	5.51184	-2.53922	0.000660977	0.00948094	Intron (ENST00000558850/ENSG00000022976, intron 7 of 7)	ENSG00000022976	102336917	102342367	5451	+	ENST00000420933	3102	ZNF839
10	112473109	112473453	345	*	21.1103	1.89065	3.72007	0.334051	3.39368	0.000739506	0.010364	Intron (ENST00000393077/ENSG00000151532, intron 3 of 7)	ENSG00000023041	112424430	112447572	23143	-	ENST00000682267	-25538	ZDHHC6
11	494542	495266	725	*	176.237	72.9617	31.0626	12.861	1.27074	0.00631339	0.044813	3' UTR	ENSG00000023191	494544	498929	4386	-	ENST00000529768	3663	RNH1
11	501622	501941	320	*	36.9396	3.78593	6.51013	0.668102	3.24267	4.26833e-05	0.00155889	Promoter (<=1kb)	ENSG00000023191	499677	502215	2539	-	ENST00000531223	274	RNH1
11	504079	504681	603	*	231.112	79.595	40.7348	14.0301	1.53625	0.000763908	0.0106806	Promoter (<=1kb)	ENSG00000023191	499047	504552	5506	-	ENST00000529368	0	RNH1
2	206138852	206139165	314	*	1.06003	22.7383	0.186004	4.00861	-4.27631	7.35111e-05	0.00217179	Intron (ENST00000233190/ENSG00000023228, intron 12 of 18)	ENSG00000023228	206127560	206132969	5410	-	ENST00000498520	-5884	NDUFS1
8	52641047	52641467	421	*	26.3867	0.943023	4.65009	0.167025	4.62741	2.29623e-05	0.00100031	Promoter (1-2kb)	ENSG00000023287	52623714	52643243	19530	-	ENST00000522957	1776	RB1CC1
9	100067804	100068298	495	*	45.3818	4.73355	7.99816	0.835127	3.22605	1.44331e-05	0.000762462	Intron (ENST00000262455/ENSG00000023318, intron 1 of 11)	ENSG00000023318	100055188	100060155	4968	-	ENST00000690306	-7650	ERP44
11	102318423	102318801	379	*	6.33635	28.4239	1.11602	5.01076	-2.14482	0.002639	0.0244286	Promoter (<=1kb)	ENSG00000023445	102317563	102339403	21841	+	ENST00000532808	861	BIRC3
1	193104378	193104850	473	*	172.016	65.3808	30.3186	11.5248	1.39376	0.00277525	0.0255944	Promoter (<=1kb)	ENSG00000023572	193096470	193105414	8945	-	ENST00000367439	564	GLRX2
1	193093943	193094424	482	*	21.1103	3.78593	3.72007	0.668102	2.43896	0.00607288	0.0435653	3' UTR	ENSG00000023572	193096470	193105414	8945	-	ENST00000367439	10990	GLRX2
12	15980145	15980588	444	*	1.06003	24.6335	0.186004	4.34266	-4.39119	3.36527e-05	0.0012864	Intron (ENST00000526521/ENSG00000023697, intron 4 of 6)	ENSG00000023697	15985172	16036340	51169	+	ENST00000532573	-4584	DERA
12	15911208	15911649	442	*	51.7135	8.52404	9.11418	1.50323	2.58256	5.28572e-05	0.00175905	Promoter (<=1kb)	ENSG00000023697	15911302	16036292	124991	+	ENST00000526521	0	DERA
12	15980889	15981394	506	*	46.4371	12.3145	8.18416	2.17133	1.90358	0.00195502	0.0203099	Intron (ENST00000526521/ENSG00000023697, intron 4 of 6)	ENSG00000023697	15985172	16036340	51169	+	ENST00000532573	-3778	DERA
12	15896376	15896820	445	*	21.1103	0.943023	3.72007	0.167025	4.30718	0.000164371	0.00368421	Promoter (<=1kb)	ENSG00000023734	15895454	15898272	2819	+	ENST00000536737	923	STRAP
10	99774535	99774956	422	*	1.06003	29.3716	0.186004	5.17779	-4.64377	5.24925e-06	0.000361733	Distal Intergenic	ENSG00000023839	99782640	99794348	11709	+	ENST00000648689	-7684	ABCC2
6	35317748	35318662	915	*	139.302	47.3762	24.5525	8.35127	1.5533	0.00127817	0.015221	Promoter (<=1kb)	ENSG00000023892	35317608	35318230	623	+	ENST00000468102	141	DEF6
1	150160207	150160714	508	*	1.06003	29.3716	0.186004	5.17779	-4.64377	5.24925e-06	0.000361733	Promoter (<=1kb)	ENSG00000023902	150159405	150164720	5316	+	ENST00000502767	803	PLEKHO1
1	150152357	150152652	296	*	1.06003	26.5287	0.186004	4.67671	-4.49758	1.57535e-05	0.000762462	Promoter (<=1kb)	ENSG00000023902	150153483	150159628	6146	+	ENST00000607609	-831	PLEKHO1
1	93908803	93909853	1051	*	431.616	172.461	76.0755	30.3986	1.3228	0.00245964	0.0231163	Promoter (<=1kb)	ENSG00000023909	93885199	93909430	24232	-	ENST00000370238	0	GCLM
6	42581012	42581516	505	*	7.39163	40.7429	1.30203	7.1821	-2.44389	0.000521035	0.00826245	Intron (ENST00000372899/ENSG00000024048, intron 2 of 46)	ENSG00000024048	42564062	42620351	56290	+	ENST00000372903	16951	UBR2
6	42583362	42583798	437	*	39.0501	0.943023	6.88214	0.167025	5.1908	2.50562e-07	4.26653e-05	Intron (ENST00000372899/ENSG00000024048, intron 2 of 46)	ENSG00000024048	42564062	42620351	56290	+	ENST00000372903	19301	UBR2
6	138774986	138775280	295	*	14.7786	0.943023	2.60405	0.167025	3.79624	0.00213372	0.0210351	Promoter (1-2kb)	ENSG00000024862	138773769	138793319	19551	+	ENST00000617445	1218	CCDC28A
20	35857569	35857850	282	*	1.06003	14.2097	0.186004	2.50538	-3.60296	0.00334606	0.0287979	Promoter (1-2kb)	ENSG00000025293	35856356	35863400	7045	+	ENST00000480940	1214	PHF20
20	35869906	35870739	834	*	59.1005	18.9478	10.4162	3.34051	1.63426	0.00409161	0.0331243	Promoter (<=1kb)	ENSG00000025293	35869530	35871893	2364	+	ENST00000485604	377	PHF20
20	35865892	35866307	416	*	8.44691	35.0572	1.48803	6.17994	-2.03814	0.00406065	0.0329396	Intron (ENST00000374012/ENSG00000025293, intron 6 of 17)	ENSG00000025293	35869530	35871893	2364	+	ENST00000485604	-3223	PHF20
20	35797263	35797615	353	*	5.28108	35.0572	0.930019	6.17994	-2.70366	0.000211448	0.00454628	Intron (ENST00000461122/ENSG00000025293, intron 1 of 5)	ENSG00000025293	35772033	35775058	3026	+	ENST00000617560	25231	PHF20
20	35804367	35804702	336	*	28.4973	2.83829	5.0221	0.501076	3.2695	0.000214972	0.004567	Intron (ENST00000461122/ENSG00000025293, intron 1 of 5)	ENSG00000025293	35772033	35775058	3026	+	ENST00000617560	32335	PHF20
11	47258207	47258537	331	*	6.33635	27.4763	1.11602	4.84374	-2.09613	0.00348955	0.0293388	Promoter (<=1kb)	ENSG00000025434	47258106	47260616	2511	+	ENST00000530310	102	NR1H3
22	50519326	50519620	295	*	13.7233	0.943023	2.41805	0.167025	3.69025	0.00334606	0.0287979	Promoter (<=1kb)	ENSG00000025770	50519547	50522418	2872	+	ENST00000520297	0	NCAPH2
6	107958788	107959082	295	*	30.6079	5.68118	5.39411	1.00215	2.40282	0.00199893	0.020644	Promoter (<=1kb)	ENSG00000025796	107867756	107958208	90453	-	ENST00000369002	-581	SEC63
6	107875137	107875501	365	*	1.06003	13.2621	0.186004	2.33836	-3.50432	0.00528154	0.039216	Promoter (1-2kb)	ENSG00000025796	107870765	107877400	6636	-	ENST00000459782	1899	SEC63
1	32130983	32131317	335	*	33.7737	5.68118	5.95212	1.00215	2.54429	0.0006696	0.00954011	Intron (ENST00000373625/ENSG00000025800, intron 1 of 13)	ENSG00000025800	32142923	32162394	19472	+	ENST00000469790	-11606	KPNA6
1	32110518	32110903	386	*	1.06003	32.2144	0.186004	5.67887	-4.7765	2.58666e-06	0.000224132	Promoter (2-3kb)	ENSG00000025800	32108058	32173173	65116	+	ENST00000471599	2461	KPNA6
1	32143146	32143471	326	*	3.17054	18.0002	0.558011	3.17348	-2.46188	0.00696616	0.0482132	Promoter (<=1kb)	ENSG00000025800	32142923	32162394	19472	+	ENST00000469790	224	KPNA6
11	35163654	35164045	392	*	2.11529	19.8954	0.372007	3.50754	-3.16318	0.00108459	0.0134834	Intron (ENST00000526025/ENSG00000026508, intron 1 of 1)	ENSG00000026508	35176575	35214861	38287	+	ENST00000526000	-12530	CD44
6	161303844	161304289	446	*	43.2713	9.47166	7.62615	1.67025	2.17616	0.00064876	0.00940171	Distal Intergenic	ENSG00000026652	161129967	161274061	144095	-	ENST00000320285	-29784	AGPAT4
13	23872070	23872411	342	*	1.06003	18.0002	0.186004	3.17348	-3.94135	0.000575412	0.00856519	Promoter (1-2kb)	ENSG00000027001	23842270	23870195	27926	-	ENST00000494139	-1876	MIPEP
14	61462048	61462472	425	*	2.11529	24.6335	0.372007	4.34266	-3.46957	0.000167283	0.00370442	Promoter (<=1kb)	ENSG00000027075	61463069	61529209	66141	+	ENST00000555233	-597	PRKCH
1	156814035	156814540	506	*	77.0404	12.3145	13.5783	2.17133	2.63244	6.53162e-06	0.000440078	Promoter (<=1kb)	ENSG00000027869	156809203	156814111	4909	-	ENST00000468744	0	SH2D2A
1	12191758	12192059	302	*	40.1054	10.4193	7.06814	1.83728	1.93107	0.00232234	0.0223914	Promoter (<=1kb)	ENSG00000028137	12191838	12193008	1171	+	ENST00000489921	0	TNFRSF1B
1	12166884	12167519	636	*	72.8192	13.2621	12.8343	2.33836	2.44539	2.89231e-05	0.00120746	Promoter (<=1kb)	ENSG00000028137	12166991	12209220	42230	+	ENST00000376259	0	TNFRSF1B
1	12178585	12179093	509	*	53.8241	13.2621	9.48619	2.33836	2.01017	0.000708139	0.010051	Intron (ENST00000376259/ENSG00000028137, intron 1 of 9)	ENSG00000028137	12167003	12209228	42226	+	ENST00000492361	11583	TNFRSF1B
19	42132396	42132706	311	*	31.6631	7.57642	5.58011	1.3362	2.04427	0.00312822	0.0281154	Promoter (<=1kb)	ENSG00000028277	42086110	42132446	46337	-	ENST00000692977	0	POU2F2
19	42089235	42089684	450	*	55.9347	9.47166	9.8582	1.67025	2.54559	3.90937e-05	0.00147433	3' UTR	ENSG00000028277	42091160	42095405	4246	-	ENST00000533548	5721	POU2F2
8	41684331	41684734	404	*	26.3867	4.73355	4.65009	0.835127	2.44649	0.00288962	0.0262832	Exon (ENST00000347528/ENSG00000029534, exon 37 of 42)	ENSG00000029534	41668341	41690285	21945	-	ENST00000518061	5551	ANK1
17	5344515	5345047	533	*	31.6631	8.52404	5.58011	1.50323	1.87694	0.00591186	0.0429948	Intron (ENST00000537505/ENSG00000029725, intron 5 of 17)	ENSG00000029725	5354401	5361629	7229	+	ENST00000574568	-9354	RABEP1
X	150984584	150984878	295	*	18.9997	0.943023	3.34807	0.167025	4.15612	0.000376589	0.00638639	Promoter (<=1kb)	ENSG00000029993	150985531	150987297	1767	+	ENST00000430118	-653	HMGB3
11	47823443	47823804	362	*	22.1656	0.943023	3.90608	0.167025	4.37717	0.000109596	0.00283667	Promoter (1-2kb)	ENSG00000030066	47821376	47822167	792	-	ENST00000527126	-1277	NUP160
11	47786735	47787375	641	*	15.8339	54.9571	2.79006	9.68748	-1.78777	0.00241918	0.0227531	Promoter (<=1kb)	ENSG00000030066	47784664	47787079	2416	-	ENST00000532773	0	NUP160
11	47849492	47849913	422	*	29.5526	6.6288	5.2081	1.16918	2.13445	0.002639	0.0244286	Promoter (<=1kb)	ENSG00000030066	47839501	47848555	9055	-	ENST00000526870	-938	NUP160
11	47781005	47781451	447	*	31.6631	5.68118	5.58011	1.00215	2.45154	0.00151665	0.0167334	Intron (ENST00000694866/ENSG00000030066, intron 34 of 35)	ENSG00000030066	47784664	47787079	2416	-	ENST00000532773	5628	NUP160
11	47853595	47854205	611	*	49.603	6.6288	8.74217	1.16918	2.87923	1.46563e-05	0.000762462	Distal Intergenic	ENSG00000030066	47839501	47848555	9055	-	ENST00000526870	-5041	NUP160
6	33575976	33576584	609	*	4.2258	28.4239	0.744015	5.01076	-2.71591	0.000466301	0.00762917	Intron (ENST00000612409/ENSG00000204188, intron 4 of 5)	ENSG00000030110	33572552	33580276	7725	-	ENST00000374467	3692	BAK1
9	110813739	110814057	319	*	3.17054	31.2668	0.558011	5.51184	-3.25413	8.09767e-05	0.00233273	Distal Intergenic	ENSG00000030304	110775347	110788101	12755	+	ENST00000374438	38393	MUSK
9	110746242	110746523	282	*	1.06003	15.1573	0.186004	2.67241	-3.69528	0.00213372	0.0210351	Intron (ENST00000416899/ENSG00000030304, intron 6 of 13)	ENSG00000030304	110728273	110768018	39746	+	ENST00000634612	17970	MUSK
5	137936454	137936952	499	*	26.3867	5.68118	4.65009	1.00215	2.18964	0.00612771	0.0435721	Intron (ENST00000508638/ENSG00000078795, intron 12 of 12)	ENSG00000031003	137943195	137946395	3201	-	ENST00000513640	9443	FAM13B
5	137944533	137944830	298	*	2.11529	21.7906	0.372007	3.84159	-3.29364	0.000506526	0.00811481	Promoter (1-2kb)	ENSG00000031003	137943195	137946395	3201	-	ENST00000513640	1565	FAM13B
5	137949533	137949830	298	*	20.055	0.943023	3.53407	0.167025	4.23363	0.000248027	0.00480673	Intron (ENST00000033079/ENSG00000031003, intron 16 of 22)	ENSG00000031003	137943195	137946395	3201	-	ENST00000513640	-3139	FAM13B
5	137992166	137992530	365	*	1.06003	18.9478	0.186004	3.34051	-4.01485	0.000376589	0.00638639	Intron (ENST00000033079/ENSG00000031003, intron 7 of 22)	ENSG00000031003	137953346	137954624	1279	-	ENST00000505281	-37543	FAM13B
5	137955510	137956043	534	*	3.17054	24.6335	0.558011	4.34266	-2.91172	0.000589	0.00868462	Promoter (<=1kb)	ENSG00000031003	137953346	137954624	1279	-	ENST00000505281	-887	FAM13B
5	137967264	137967597	334	*	23.2209	1.89065	4.09208	0.334051	3.53041	0.000348534	0.00630548	Intron (ENST00000033079/ENSG00000031003, intron 10 of 22)	ENSG00000031003	137953346	137954624	1279	-	ENST00000505281	-12641	FAM13B
5	137984705	137985097	393	*	23.2209	2.83829	4.09208	0.501076	2.97548	0.0011736	0.0142588	Intron (ENST00000033079/ENSG00000031003, intron 10 of 22)	ENSG00000031003	137953346	137954624	1279	-	ENST00000505281	-30082	FAM13B
1	109224764	109225137	374	*	26.3867	3.78593	4.65009	0.668102	2.75919	0.00119746	0.014347	Intron (ENST00000234677/ENSG00000031698, intron 2 of 10)	ENSG00000031698	109231158	109235431	4274	+	ENST00000471705	-6021	SARS1
19	5921012	5921429	418	*	35.8843	8.52404	6.32413	1.50323	2.05685	0.00172833	0.0182382	Promoter (2-3kb)	ENSG00000031823	5918403	5923874	5472	-	ENST00000592197	2445	RANBP3
14	58328698	58329093	396	*	28.4973	6.6288	5.0221	1.16918	2.08221	0.00348955	0.0293388	Promoter (2-3kb)	ENSG00000032219	58331287	58365300	34014	+	ENST00000417477	-2194	ARID4A
14	58359790	58360090	301	*	3.17054	18.9478	0.558011	3.34051	-2.53538	0.00484911	0.0376174	Intron (ENST00000348476/ENSG00000032219, intron 18 of 22)	ENSG00000032219	58365475	58371960	6486	+	ENST00000466065	-5385	ARID4A
14	58370731	58371074	344	*	1.06003	18.0002	0.186004	3.17348	-3.94135	0.000575412	0.00856519	Intron (ENST00000348476/ENSG00000032219, intron 22 of 22)	ENSG00000032219	58365475	58371960	6486	+	ENST00000466065	5257	ARID4A
19	7539278	7539559	282	*	6.33635	26.5287	1.11602	4.67671	-2.04574	0.00462106	0.0363068	Promoter (<=1kb)	ENSG00000032444	7539983	7542670	2688	+	ENST00000595264	-424	PNPLA6
12	122461298	122461592	295	*	21.1103	0.943023	3.72007	0.167025	4.30718	0.000164371	0.00368421	Distal Intergenic	ENSG00000033030	122472893	122478533	5641	-	ENST00000538116	16941	ZCCHC8
7	151221124	151221523	400	*	5.28108	28.4239	0.930019	5.01076	-2.40229	0.00118483	0.0143102	Promoter (<=1kb)	ENSG00000033050	151218160	151221984	3825	-	ENST00000473874	461	ABCF2
1	69567936	69568471	536	*	90.7591	13.2621	15.9963	2.33836	2.76265	1.57586e-06	0.000167372	Promoter (<=1kb)	ENSG00000033122	69568398	70123488	555091	+	ENST00000310961	0	LRRC7
4	67700778	67701098	321	*	53.8241	13.2621	9.48619	2.33836	2.01017	0.000708139	0.010051	Promoter (<=1kb)	ENSG00000033178	67678430	67701142	22713	-	ENST00000506571	44	UBA6
11	78414775	78415243	469	*	11.6128	45.481	2.04604	8.01722	-1.95879	0.00195502	0.0203099	Promoter (2-3kb)	ENSG00000033327	78280460	78417771	137312	-	ENST00000534823	2528	GAB2
15	68089677	68090026	350	*	15.8339	0.943023	2.79006	0.167025	3.89497	0.00136958	0.0154568	Intron (ENST00000564915/ENSG00000033800, intron 3 of 4)	ENSG00000033800	68054576	68188064	133489	+	ENST00000545237	35102	PIAS1
15	68071218	68072467	1250	*	23.2209	66.3284	4.09208	11.6918	-1.50956	0.00494375	0.0382196	Intron (ENST00000564915/ENSG00000033800, intron 1 of 4)	ENSG00000033800	68054576	68188064	133489	+	ENST00000545237	16643	PIAS1
3	27483642	27484495	854	*	303.926	107.076	53.5691	18.8739	1.50392	0.000806829	0.0112277	Promoter (<=1kb)	ENSG00000033867	27372721	27484420	111700	-	ENST00000425128	0	SLC4A7
3	27447944	27448266	323	*	1.06003	18.9478	0.186004	3.34051	-4.01485	0.000376589	0.00638639	Intron (ENST00000425128/ENSG00000033867, intron 3 of 27)	ENSG00000033867	27372723	27456754	84032	-	ENST00000295736	8488	SLC4A7
17	21316782	21317526	745	*	258.549	102.338	45.5709	18.0388	1.33595	0.00301146	0.027265	Distal Intergenic	ENSG00000034152	21312142	21313886	1745	+	ENST00000527123	4641	MAP2K3
17	21298633	21298960	328	*	40.1054	12.3145	7.06814	2.17133	1.69269	0.00649311	0.0457477	3' UTR	ENSG00000034152	21291469	21314965	23497	+	ENST00000613338	7165	MAP2K3
17	21313481	21313868	388	*	41.1607	5.68118	7.25414	1.00215	2.82874	4.10672e-05	0.0015147	Promoter (1-2kb)	ENSG00000034152	21312142	21313886	1745	+	ENST00000527123	1340	MAP2K3
2	84905611	84905954	344	*	83.3721	0.943023	14.6943	0.167025	6.28269	3.57037e-12	1.54328e-08	Promoter (<=1kb)	ENSG00000034510	84905656	84906671	1016	+	ENST00000233143	0	TMSB10
8	100272788	100273111	324	*	1.06003	18.0002	0.186004	3.17348	-3.94135	0.000575412	0.00856519	Promoter (1-2kb)	ENSG00000034677	100268604	100275034	6431	-	ENST00000524233	1923	RNF19A
8	100267279	100267809	531	*	1.06003	24.6335	0.186004	4.34266	-4.39119	3.36527e-05	0.0012864	Promoter (1-2kb)	ENSG00000034677	100259063	100268920	9858	-	ENST00000523255	1111	RNF19A
6	143460684	143461015	332	*	1.06003	14.2097	0.186004	2.50538	-3.60296	0.00334606	0.0287979	Intron (ENST00000367591/ENSG00000034693, intron 2 of 11)	ENSG00000034693	143450807	143472261	21455	+	ENST00000367592	9878	PEX3
16	75582113	75582444	332	*	27.442	0.943023	4.8361	0.167025	4.68373	1.57535e-05	0.000762462	Intron (ENST00000564489/ENSG00000259992, intron 3 of 7)	ENSG00000034713	75575608	75577881	2274	+	ENST00000565985	6506	GABARAPL2
2	70301598	70302106	509	*	80.2062	21.7906	14.1363	3.84159	1.87363	0.000614658	0.00904041	Promoter (<=1kb)	ENSG00000035141	70295975	70302090	6116	-	ENST00000037869	0	FAM136A
10	74040928	74041209	282	*	1.06003	19.8954	0.186004	3.50754	-4.08479	0.000248027	0.00480673	Promoter (1-2kb)	ENSG00000035403	74043091	74063890	20800	+	ENST00000461383	-1882	VCL
10	74049419	74049700	282	*	3.17054	18.9478	0.558011	3.34051	-2.53538	0.00484911	0.0376174	Intron (ENST00000623461/ENSG00000035403, intron 4 of 22)	ENSG00000035403	74043091	74063890	20800	+	ENST00000461383	6329	VCL
10	74060279	74060577	299	*	1.06003	17.0526	0.186004	3.00646	-3.8639	0.000884859	0.0113146	Intron (ENST00000623461/ENSG00000035403, intron 4 of 22)	ENSG00000035403	74043091	74063890	20800	+	ENST00000461383	17189	VCL
10	74092514	74093109	596	*	24.2762	1.89065	4.27809	0.334051	3.59421	0.000240916	0.00480673	Intron (ENST00000623461/ENSG00000035403, intron 12 of 22)	ENSG00000035403	74104928	74108975	4048	+	ENST00000472585	-11819	VCL
10	74094633	74094917	285	*	2.11529	20.843	0.372007	3.67456	-3.22989	0.000739506	0.010364	Intron (ENST00000623461/ENSG00000035403, intron 13 of 22)	ENSG00000035403	74104928	74108975	4048	+	ENST00000472585	-10011	VCL
10	74044856	74045741	886	*	3.17054	49.2714	0.558011	8.68533	-3.90808	3.28061e-07	5.38256e-05	Promoter (1-2kb)	ENSG00000035403	74043091	74063890	20800	+	ENST00000461383	1766	VCL
10	74111795	74112096	302	*	16.8892	0.943023	2.97606	0.167025	3.98737	0.000884859	0.0113146	3' UTR	ENSG00000035403	74104928	74108975	4048	+	ENST00000472585	6868	VCL
5	60662120	60662401	282	*	1.06003	13.2621	0.186004	2.33836	-3.50432	0.00528154	0.039216	Intron (ENST00000265036/ENSG00000035499, intron 2 of 10)	ENSG00000035499	60645516	60648147	2632	-	ENST00000505017	-13974	DEPDC1B
15	63909399	63909924	526	*	45.3818	13.2621	7.99816	2.33836	1.76463	0.00387003	0.0318164	Promoter (2-3kb)	ENSG00000035664	63909184	63911943	2760	-	ENST00000558064	2019	DAPK2
15	64045698	64046444	747	*	82.3168	20.843	14.5083	3.67456	1.97481	0.000319994	0.00595499	Promoter (<=1kb)	ENSG00000035664	63907923	64046322	138400	-	ENST00000457488	0	DAPK2
8	58645813	58646095	283	*	1.06003	17.0526	0.186004	3.00646	-3.8639	0.000884859	0.0113146	Intron (ENST00000038176/ENSG00000035681, intron 1 of 30)	ENSG00000035681	58631428	58659214	27787	-	ENST00000519871	13119	NSMAF
8	58584544	58585013	470	*	26.3867	6.6288	4.65009	1.16918	1.97168	0.00612771	0.0435721	Promoter (1-2kb)	ENSG00000035681	58583809	58586578	2770	-	ENST00000521972	1565	NSMAF
1	244451556	244452015	460	*	82.3168	30.3192	14.5083	5.34482	1.43693	0.00555752	0.0409585	Promoter (<=1kb)	ENSG00000035687	244408494	244451909	43416	-	ENST00000366535	0	ADSS2
1	244451045	244451339	295	*	24.2762	2.83829	4.27809	0.501076	3.03927	0.000829981	0.0113146	Promoter (<=1kb)	ENSG00000035687	244408494	244451909	43416	-	ENST00000366535	570	ADSS2
17	78918729	78919319	591	*	56.99	16.105	10.0442	2.83943	1.81471	0.0017297	0.0182423	Intron (ENST00000536189/ENSG00000035862, intron 1 of 4)	ENSG00000035862	78852977	78922401	69425	-	ENST00000536189	3082	TIMP2
17	78937379	78937688	310	*	1.06003	27.4763	0.186004	4.84374	-4.54797	1.08654e-05	0.000596823	Distal Intergenic	ENSG00000035862	78852977	78925387	72411	-	ENST00000262768	-11993	TIMP2
17	78873337	78874104	768	*	60.1558	16.105	10.6022	2.83943	1.89255	0.00104984	0.013236	Promoter (<=1kb)	ENSG00000035862	78852981	78874089	21109	-	ENST00000586057	0	TIMP2
17	78876303	78876961	659	*	25.3314	85.2807	4.46409	15.0323	-1.74664	0.00112746	0.013924	Promoter (2-3kb)	ENSG00000035862	78852977	78874150	21174	-	ENST00000585421	-2154	TIMP2
4	39366036	39366421	386	*	39.0501	8.52404	6.88214	1.50323	2.17843	0.00083827	0.0113146	Promoter (<=1kb)	ENSG00000035928	39287456	39366362	78907	-	ENST00000349703	0	RFC1
4	39319956	39320490	535	*	44.3266	14.2097	7.81216	2.50538	1.63213	0.00725997	0.049593	Promoter (1-2kb)	ENSG00000035928	39320460	39321828	1369	-	ENST00000512726	1338	RFC1
4	39315877	39316262	386	*	24.2762	2.83829	4.27809	0.501076	3.03927	0.000829981	0.0113146	Promoter (<=1kb)	ENSG00000035928	39303090	39317013	13924	-	ENST00000504554	751	RFC1
3	100280884	100281178	295	*	20.055	0.943023	3.53407	0.167025	4.23363	0.000248027	0.00480673	Promoter (1-2kb)	ENSG00000036054	100279648	100284049	4402	+	ENST00000484231	1237	TBC1D23
3	100316835	100317155	321	*	1.06003	17.0526	0.186004	3.00646	-3.8639	0.000884859	0.0113146	Promoter (<=1kb)	ENSG00000036054	100315863	100325234	9372	+	ENST00000471273	973	TBC1D23
3	100266123	100266450	328	*	1.06003	15.1573	0.186004	2.67241	-3.69528	0.00213372	0.0210351	Promoter (<=1kb)	ENSG00000036054	100267192	100290656	23465	+	ENST00000471098	-742	TBC1D23
2	224516605	224516947	343	*	1.06003	19.8954	0.186004	3.50754	-4.08479	0.000248027	0.00480673	Intron (ENST00000264414/ENSG00000036257, intron 3 of 15)	ENSG00000036257	224505749	224511411	5663	-	ENST00000484081	-5195	CUL3
14	99677355	99678002	648	*	37.9948	9.47166	6.69613	1.67025	1.98911	0.00202491	0.0208281	3' UTR	ENSG00000036530	99684298	99727301	43004	+	ENST00000261835	-6296	CYP46A1
1	77673571	77673868	298	*	3.17054	18.0002	0.558011	3.17348	-2.46188	0.00696616	0.0482132	Intron (ENST00000370801/ENSG00000036549, intron 1 of 14)	ENSG00000036549	77640954	77682643	41690	-	ENST00000469944	8775	ZZZ3
1	77589976	77590332	357	*	2.11529	18.0002	0.372007	3.17348	-3.01974	0.00236482	0.0224066	Intron (ENST00000481346/ENSG00000036549, intron 1 of 10)	ENSG00000036549	77581818	77585059	3242	-	ENST00000474746	-4918	ZZZ3
1	77677091	77677503	413	*	29.5526	7.57642	5.2081	1.3362	1.94514	0.00529072	0.039216	Exon (ENST00000458763/ENSG00000036549, exon 2 of 2)	ENSG00000036549	77640954	77682643	41690	-	ENST00000469944	5140	ZZZ3
1	77686755	77687252	498	*	40.1054	0.943023	7.06814	0.167025	5.22916	1.82531e-07	3.39067e-05	Distal Intergenic	ENSG00000036549	77564888	77683419	118532	-	ENST00000370798	-3337	ZZZ3
11	119364157	119364547	391	*	31.6631	0.943023	5.58011	0.167025	4.88931	3.67596e-06	0.000284322	Promoter (<=1kb)	ENSG00000036672	119356534	119364207	7674	-	ENST00000525735	0	USP2
11	119363086	119363380	295	*	28.4973	0.943023	5.0221	0.167025	4.73794	1.08654e-05	0.000596823	Promoter (<=1kb)	ENSG00000036672	119358665	119363914	5250	-	ENST00000532613	534	USP2
5	6606197	6606586	390	*	27.442	6.6288	4.8361	1.16918	2.028	0.00462106	0.0363068	Promoter (<=1kb)	ENSG00000037474	6604801	6606926	2126	-	ENST00000507888	340	NSUN2
1	16302470	16302904	435	*	31.6631	6.6288	5.58011	1.16918	2.23358	0.00151665	0.0167334	Intron (ENST00000375592/ENSG00000037637, intron 3 of 9)	ENSG00000037637	16292314	16315367	23054	-	ENST00000478089	12463	FBXO42
1	16308818	16309341	524	*	31.6631	1.89065	5.58011	0.334051	3.97581	2.05601e-05	0.000960758	Intron (ENST00000375592/ENSG00000037637, intron 2 of 9)	ENSG00000037637	16292314	16315367	23054	-	ENST00000478089	6026	FBXO42
1	16299661	16299990	330	*	6.33635	27.4763	1.11602	4.84374	-2.09613	0.00348955	0.0293388	Intron (ENST00000375592/ENSG00000037637, intron 3 of 9)	ENSG00000037637	16292314	16315367	23054	-	ENST00000478089	15377	FBXO42
1	16342223	16342565	343	*	6.33635	25.5811	1.11602	4.50969	-1.99352	0.00612771	0.0435721	Intron (ENST00000375592/ENSG00000037637, intron 1 of 9)	ENSG00000037637	16246840	16352480	105641	-	ENST00000375592	9915	FBXO42
4	177441916	177442654	739	*	84.4274	18.9478	14.8803	3.34051	2.14792	0.00010419	0.00283667	Promoter (<=1kb)	ENSG00000038002	177430774	177442437	11664	-	ENST00000264595	0	AGA
4	13564199	13564521	323	*	1.06003	19.8954	0.186004	3.50754	-4.08479	0.000248027	0.00480673	Distal Intergenic	ENSG00000038219	13569786	13578201	8416	-	ENST00000505343	13680	BOD1L1
5	163505532	163505977	446	*	65.4322	17.0526	11.5322	3.00646	1.93177	0.000726766	0.0103075	Promoter (<=1kb)	ENSG00000038274	163505545	163518425	12881	+	ENST00000694941	0	MAT2B
5	163519712	163520133	422	*	2.11529	20.843	0.372007	3.67456	-3.22989	0.000739506	0.010364	Distal Intergenic	ENSG00000038274	163515823	163519309	3487	+	ENST00000695034	3890	MAT2B
4	165908917	165909211	295	*	16.8892	0.943023	2.97606	0.167025	3.98737	0.000884859	0.0113146	Intron (ENST00000061240/ENSG00000038295, intron 1 of 20)	ENSG00000038295	165874958	165995178	120221	+	ENST00000506144	33960	TLL1
4	165911809	165912229	421	*	21.1103	1.89065	3.72007	0.334051	3.39368	0.000739506	0.010364	Intron (ENST00000061240/ENSG00000038295, intron 1 of 20)	ENSG00000038295	165874958	165995178	120221	+	ENST00000506144	36852	TLL1
4	165934078	165934359	282	*	1.06003	13.2621	0.186004	2.33836	-3.50432	0.00528154	0.039216	Intron (ENST00000061240/ENSG00000038295, intron 1 of 20)	ENSG00000038295	165874958	165995178	120221	+	ENST00000506144	59121	TLL1
5	14503828	14504255	428	*	3.17054	27.4763	0.558011	4.84374	-3.06851	0.000214972	0.004567	Intron (ENST00000344204/ENSG00000038382, intron 54 of 56)	ENSG00000038382	14498516	14508333	9818	+	ENST00000508717	5313	TRIO
5	14154069	14154562	494	*	8.44691	33.162	1.48803	5.84589	-1.95827	0.00648527	0.0457477	Intron (ENST00000344204/ENSG00000038382, intron 1 of 56)	ENSG00000038382	14143837	14508676	364840	+	ENST00000512070	10233	TRIO
5	14213026	14213307	282	*	1.06003	19.8954	0.186004	3.50754	-4.08479	0.000248027	0.00480673	Intron (ENST00000344204/ENSG00000038382, intron 1 of 56)	ENSG00000038382	14183798	14399400	215603	+	ENST00000509967	29229	TRIO
5	14303805	14304932	1128	*	17.9445	53.0619	3.16206	9.35343	-1.55802	0.00726739	0.0496105	Exon (ENST00000344204/ENSG00000038382, exon 8 of 57)	ENSG00000038382	14293041	14489165	196125	+	ENST00000515144	10765	TRIO
5	14253356	14253692	337	*	5.28108	25.5811	0.930019	4.50969	-2.25099	0.00288962	0.0262832	Intron (ENST00000344204/ENSG00000038382, intron 1 of 56)	ENSG00000038382	14290977	14297513	6537	+	ENST00000504606	-37285	TRIO
5	14510921	14511217	297	*	24.2762	0.943023	4.27809	0.167025	4.50771	4.95961e-05	0.00166134	Intron (ENST00000513206/ENSG00000038382, intron 50 of 50)	ENSG00000038382	14498516	14508333	9818	+	ENST00000508717	12406	TRIO
5	14392200	14392529	330	*	27.442	4.73355	4.8361	0.835127	2.50281	0.00214237	0.0210351	Intron (ENST00000344204/ENSG00000038382, intron 27 of 56)	ENSG00000038382	14388613	14397341	8729	+	ENST00000502490	3588	TRIO
5	14081428	14081814	387	*	24.2762	1.89065	4.27809	0.334051	3.59421	0.000240916	0.00480673	Distal Intergenic	ENSG00000038382	14143342	14510204	366863	+	ENST00000344204	-61528	TRIO
5	14180572	14180994	423	*	6.33635	33.162	1.11602	5.84589	-2.36631	0.00185899	0.0194327	Promoter (2-3kb)	ENSG00000038382	14183798	14399400	215603	+	ENST00000509967	-2804	TRIO
5	14291484	14291886	403	*	2.11529	43.5857	0.372007	7.68317	-4.28953	3.56323e-07	5.48561e-05	Promoter (<=1kb)	ENSG00000038382	14290977	14532128	241152	+	ENST00000513206	508	TRIO
5	14476550	14476897	348	*	5.28108	26.5287	0.930019	4.67671	-2.3032	0.00214237	0.0210351	Promoter (2-3kb)	ENSG00000038382	14479321	14481796	2476	+	ENST00000511019	-2424	TRIO
5	14182881	14183165	285	*	1.06003	18.9478	0.186004	3.34051	-4.01485	0.000376589	0.00638639	Promoter (<=1kb)	ENSG00000038382	14183798	14399400	215603	+	ENST00000509967	-633	TRIO
5	14495565	14495987	423	*	34.829	7.57642	6.13812	1.3362	2.18126	0.00111107	0.0137246	Promoter (2-3kb)	ENSG00000038382	14498139	14499181	1043	+	ENST00000508343	-2152	TRIO
5	14494657	14494958	302	*	23.2209	0.943023	4.09208	0.167025	4.44391	7.35111e-05	0.00217179	Promoter (2-3kb)	ENSG00000038382	14492370	14496986	4617	+	ENST00000503399	2288	TRIO
5	14418088	14418567	480	*	4.2258	25.5811	0.744015	4.50969	-2.5646	0.00119746	0.014347	Promoter (<=1kb)	ENSG00000038382	14418783	14420021	1239	+	ENST00000512979	-216	TRIO
16	11003167	11003517	351	*	71.7639	7.57642	12.6483	1.3362	3.22167	3.30354e-07	5.38256e-05	Exon (ENST00000409790/ENSG00000038532, exon 11 of 24)	ENSG00000038532	11024153	11048518	24366	+	ENST00000463896	-20636	CLEC16A
8	16408813	16409109	297	*	1.06003	15.1573	0.186004	2.67241	-3.69528	0.00213372	0.0210351	Intron (ENST00000518026/ENSG00000038945, intron 2 of 5)	ENSG00000038945	16368086	16383328	15243	-	ENST00000517522	-25486	MSR1
16	68731589	68731924	336	*	4.2258	24.6335	0.744015	4.34266	-2.51043	0.0016487	0.0176582	Distal Intergenic	ENSG00000039068	68737292	68835537	98246	+	ENST00000261769	-5368	CDH1
5	55321482	55321886	405	*	3.17054	21.7906	0.558011	3.84159	-2.73579	0.00166513	0.0176708	Promoter (<=1kb)	ENSG00000039123	55322327	55344620	22294	+	ENST00000505565	-441	MTREX
5	55307165	55308037	873	*	251.162	85.2807	44.2689	15.0323	1.55683	0.000633083	0.00925738	Promoter (<=1kb)	ENSG00000039123	55307989	55425579	117591	+	ENST00000230640	0	MTREX
5	55310381	55310675	295	*	16.8892	0.943023	2.97606	0.167025	3.98737	0.000884859	0.0113146	Promoter (2-3kb)	ENSG00000039123	55308069	55347129	39061	+	ENST00000504997	2313	MTREX
5	14033165	14033719	555	*	4.2258	20.843	0.744015	3.67456	-2.27074	0.00607288	0.0435653	Distal Intergenic	ENSG00000039139	13690328	14011818	321491	-	ENST00000681290	-21348	DNAH5
5	13989400	13989736	337	*	30.6079	1.89065	5.39411	0.334051	3.9271	2.88486e-05	0.00120705	Intron (ENST00000681290/ENSG00000039139, intron 1 of 78)	ENSG00000039139	13690328	14011818	321491	-	ENST00000681290	22082	DNAH5
5	80413284	80413571	288	*	1.06003	20.843	0.186004	3.67456	-4.1515	0.000164371	0.00368421	Exon (ENST00000666568/ENSG00000249042, exon 3 of 3)	ENSG00000039319	80408115	80410340	2226	+	ENST00000512442	5170	ZFYVE16
16	67531784	67532204	421	*	44.3266	8.52404	7.81216	1.50323	2.36075	0.000258125	0.00494782	Promoter (<=1kb)	ENSG00000039523	67531548	67540094	8547	+	ENST00000565176	237	RIPOR1
16	71664377	71664744	368	*	5.28108	27.4763	0.930019	4.84374	-2.3536	0.00159155	0.0173275	Promoter (<=1kb)	ENSG00000040199	71637836	71663971	26136	-	ENST00000564884	-407	PHLPP2
5	169575798	169576092	295	*	16.8892	0.943023	2.97606	0.167025	3.98737	0.000884859	0.0113146	Distal Intergenic	ENSG00000040275	169583636	169591148	7513	+	ENST00000506574	-7544	SPDL1
8	73741505	73741828	324	*	1.06003	24.6335	0.186004	4.34266	-4.39119	3.36527e-05	0.0012864	Intron (ENST00000524300/ENSG00000040341, intron 1 of 14)	ENSG00000040341	73549692	73738344	188653	-	ENST00000519961	-3162	STAU2
8	73743603	73743985	383	*	5.28108	22.7383	0.930019	4.00861	-2.08194	0.00716778	0.0490647	Promoter (2-3kb)	ENSG00000040341	73653498	73746818	93321	-	ENST00000522962	2833	STAU2
8	73562128	73562510	383	*	5.28108	30.3192	0.930019	5.34482	-2.495	0.000660977	0.00948094	Intron (ENST00000522695/ENSG00000040341, intron 9 of 11)	ENSG00000040341	73527369	73582830	55462	-	ENST00000523533	20320	STAU2
8	73746061	73746435	375	*	109.754	42.6381	19.3444	7.51615	1.36127	0.00510247	0.039216	Promoter (<=1kb)	ENSG00000040341	73653498	73746818	93321	-	ENST00000522962	383	STAU2
22	20239032	20239527	496	*	82.3168	31.2668	14.5083	5.51184	1.39271	0.00710677	0.0490022	Downstream (1-2kb)	ENSG00000040608	20241417	20243684	2268	-	ENST00000425986	4157	RTN4R
18	54712458	54712993	536	*	27.442	2.83829	4.8361	0.501076	3.2153	0.000299755	0.00562304	Distal Intergenic	ENSG00000041353	54717860	54884355	166496	+	ENST00000586570	-4867	RAB27B
1	6621996	6622381	386	*	60.1558	0.943023	10.6022	0.167025	5.81263	6.58751e-10	5.739e-07	Promoter (2-3kb)	ENSG00000041988	6624868	6633562	8695	+	ENST00000054650	-2487	THAP3
20	50588780	50589101	322	*	5.28108	33.162	0.930019	5.84589	-2.62378	0.000372105	0.00638639	Promoter (<=1kb)	ENSG00000042062	50586665	50590012	3348	-	ENST00000462842	911	RIPOR3
20	50634753	50635079	327	*	1.06003	29.3716	0.186004	5.17779	-4.64377	5.24925e-06	0.000361733	Promoter (1-2kb)	ENSG00000042062	50586112	50636889	50778	-	ENST00000045083	1810	RIPOR3
19	46843512	46843941	430	*	8.44691	37.9001	1.48803	6.68102	-2.15023	0.00202491	0.0208281	Promoter (2-3kb)	ENSG00000042753	46838172	46846148	7977	-	ENST00000597020	2207	AP2S1
8	133153679	133154109	431	*	6.33635	25.5811	1.11602	4.50969	-1.99352	0.00612771	0.0435721	Distal Intergenic	ENSG00000042832	133133387	133134877	1491	+	ENST00000522691	20293	TG
3	182980047	182980899	853	*	104.478	27.4763	18.4144	4.84374	1.92182	0.000191868	0.00417642	Promoter (<=1kb)	ENSG00000043093	182938074	182980538	42465	-	ENST00000292782	0	DCUN1D1
5	134537985	134538271	287	*	2.11529	18.9478	0.372007	3.34051	-3.09324	0.00159793	0.0173275	Promoter (2-3kb)	ENSG00000043143	134535858	134579475	43618	+	ENST00000430087	2128	JADE2
13	99987695	99987997	303	*	32.7184	3.78593	5.76611	0.668102	3.06821	0.000186219	0.00406843	Promoter (2-3kb)	ENSG00000043355	99985494	99985904	411	+	ENST00000481565	2202	ZIC2
1	39851663	39852056	394	*	1.06003	15.1573	0.186004	2.67241	-3.69528	0.00213372	0.0210351	Intron (ENST00000648678/ENSG00000043514, intron 5 of 11)	ENSG00000043514	39841833	39848097	6265	-	ENST00000465417	-3567	TRIT1
10	113958007	113958288	282	*	1.06003	14.2097	0.186004	2.50538	-3.60296	0.00334606	0.0287979	Distal Intergenic	ENSG00000043591	114043866	114046904	3039	+	ENST00000369295	-85578	ADRB1
10	114043369	114044103	735	*	84.4274	13.2621	14.8803	2.33836	2.65846	4.02917e-06	0.000306785	Promoter (<=1kb)	ENSG00000043591	114043866	114046904	3039	+	ENST00000369295	0	ADRB1
6	43053232	43053823	592	*	59.1005	12.3145	10.4162	2.17133	2.25068	0.000159888	0.00368421	Promoter (<=1kb)	ENSG00000044090	43037631	43053816	16186	-	ENST00000689256	0	CUL7
5	138699205	138699566	362	*	1.06003	17.0526	0.186004	3.00646	-3.8639	0.000884859	0.0113146	Intron (ENST00000517980/ENSG00000044115, intron 2 of 5)	ENSG00000044115	138663837	138783353	119517	+	ENST00000524127	35369	CTNNA1
5	138794818	138795586	769	*	20.055	69.1713	3.53407	12.1929	-1.78028	0.0013415	0.0154568	Intron (ENST00000517980/ENSG00000044115, intron 5 of 5)	ENSG00000044115	138790926	138824692	33767	+	ENST00000518585	3893	CTNNA1
5	138885983	138886264	282	*	1.06003	15.1573	0.186004	2.67241	-3.69528	0.00213372	0.0210351	Promoter (<=1kb)	ENSG00000044115	138886229	138904792	18564	+	ENST00000517904	0	CTNNA1
5	138696160	138696568	409	*	28.4973	7.57642	5.0221	1.3362	1.8929	0.00689176	0.048122	Intron (ENST00000517980/ENSG00000044115, intron 2 of 5)	ENSG00000044115	138663837	138783353	119517	+	ENST00000524127	32324	CTNNA1
5	138776557	138777271	715	*	100.257	38.8477	17.6704	6.84805	1.36473	0.00684298	0.0479871	Intron (ENST00000517980/ENSG00000044115, intron 3 of 5)	ENSG00000044115	138781923	138934831	152909	+	ENST00000518825	-4652	CTNNA1
9	17294939	17295361	423	*	64.377	20.843	11.3462	3.67456	1.62075	0.00392803	0.0320819	Intron (ENST00000380641/ENSG00000044459, intron 6 of 6)	ENSG00000044459	17415818	17462984	47167	+	ENST00000461247	-120457	CNTLN
9	125236546	125236833	288	*	1.06003	19.8954	0.186004	3.50754	-4.08479	0.000248027	0.00480673	3' UTR	ENSG00000044574	125234860	125241342	6483	-	ENST00000680640	4509	HSPA5
18	31525331	31525625	295	*	12.668	0.943023	2.23204	0.167025	3.57586	0.00528154	0.039216	3' UTR	ENSG00000046604	31519891	31533314	13424	+	ENST00000683614	5441	DSG2
X	13734790	13735225	436	*	83.3721	19.8954	14.6943	3.50754	2.05986	0.000185252	0.00406627	Promoter (<=1kb)	ENSG00000046651	13734821	13768785	33965	+	ENST00000683655	0	OFD1
5	113536164	113536614	451	*	29.5526	2.83829	5.2081	0.501076	3.32174	0.000154712	0.00368421	Intron (ENST00000503857/ENSG00000047188, intron 5 of 15)	ENSG00000047188	113514146	113526703	12558	+	ENST00000514720	22019	YTHDC2
4	57033754	57034077	324	*	2.11529	19.8954	0.372007	3.50754	-3.16318	0.00108459	0.0134834	Intron (ENST00000512512/ENSG00000163453, intron 2 of 4)	ENSG00000047315	57023491	57024962	1472	+	ENST00000484821	10264	POLR2B
4	56987707	56987988	282	*	3.17054	18.9478	0.558011	3.34051	-2.53538	0.00484911	0.0376174	Intron (ENST00000450656/ENSG00000047315, intron 3 of 3)	ENSG00000047315	56978904	56986803	7900	+	ENST00000497845	8804	POLR2B
15	52619589	52619896	308	*	1.06003	13.2621	0.186004	2.33836	-3.50432	0.00528154	0.039216	Intron (ENST00000261844/ENSG00000047346, intron 2 of 12)	ENSG00000047346	52586022	52608596	22575	-	ENST00000566948	-10994	FAM214A
4	36053073	36053476	404	*	9.50219	35.0572	1.67403	6.17994	-1.87056	0.00701327	0.0483902	Intron (ENST00000503225/ENSG00000047365, intron 2 of 12)	ENSG00000047365	36045976	36047285	1310	-	ENST00000505837	-5789	ARAP2
1	186341917	186342284	368	*	5.28108	25.5811	0.930019	4.50969	-2.25099	0.00288962	0.0262832	Promoter (1-2kb)	ENSG00000047410	186338187	186344090	5904	-	ENST00000481347	1806	TPR
1	186374912	186375330	419	*	109.754	25.5811	19.3444	4.50969	2.09543	5.27562e-05	0.00175829	Promoter (<=1kb)	ENSG00000047410	186311652	186375253	63602	-	ENST00000367478	0	TPR
16	27557912	27558418	507	*	1.06003	20.843	0.186004	3.67456	-4.1515	0.000164371	0.00368421	Intron (ENST00000566023/ENSG00000047578, intron 1 of 1)	ENSG00000047578	27550144	27780344	230201	+	ENST00000261588	7769	KATNIP
6	15649944	15650671	728	*	20.055	57.7999	3.53407	10.1886	-1.52171	0.00671652	0.0471444	Intron (ENST00000344537/ENSG00000047579, intron 3 of 9)	ENSG00000047579	15523985	15662920	138936	-	ENST00000506844	12249	DTNBP1
12	4517945	4518246	302	*	1.06003	16.105	0.186004	2.83943	-3.78205	0.00136958	0.0154568	Promoter (<=1kb)	ENSG00000047621	4489795	4517106	27312	-	ENST00000544258	-840	C12orf4
X	10014456	10014949	494	*	52.7688	18.0002	9.30019	3.17348	1.54463	0.00726739	0.0496105	Promoter (<=1kb)	ENSG00000047644	10015254	10144474	129221	+	ENST00000380861	-305	WWC3
3	48082483	48082883	401	*	3.17054	29.3716	0.558011	5.17779	-3.1643	0.000111734	0.0028552	Intron (ENST00000395734/ENSG00000047849, intron 1 of 17)	ENSG00000047849	47916862	48088801	171940	-	ENST00000423088	5918	MAP4
3	48014235	48014745	511	*	30.6079	3.78593	5.39411	0.668102	2.97237	0.000342416	0.00626336	Promoter (1-2kb)	ENSG00000047849	47973084	48016412	43329	-	ENST00000434267	1667	MAP4
3	47905640	47906046	407	*	2.11529	19.8954	0.372007	3.50754	-3.16318	0.00108459	0.0134834	Intron (ENST00000429422/ENSG00000047849, intron 1 of 9)	ENSG00000047849	47850690	47909267	58578	-	ENST00000429422	3221	MAP4
3	47925996	47926419	424	*	1.06003	24.6335	0.186004	4.34266	-4.39119	3.36527e-05	0.0012864	Promoter (1-2kb)	ENSG00000047849	47877327	47928302	50976	-	ENST00000482752	1883	MAP4
3	48004459	48004740	282	*	1.06003	16.105	0.186004	2.83943	-3.78205	0.00136958	0.0154568	Intron (ENST00000683076/ENSG00000047849, intron 1 of 20)	ENSG00000047849	47973084	48016412	43329	-	ENST00000434267	11672	MAP4
6	117614364	117614878	515	*	2.11529	25.5811	0.372007	4.50969	-3.52375	0.000116677	0.00293545	Distal Intergenic	ENSG00000047932	117560272	117602542	42271	-	ENST00000535237	-11823	GOPC
11	113875169	113875602	434	*	34.829	5.68118	6.13812	1.00215	2.58853	0.000511792	0.00816891	Promoter (<=1kb)	ENSG00000048028	113797874	113875570	77697	-	ENST00000003302	0	USP28
5	176388191	176388513	323	*	27.442	0.943023	4.8361	0.167025	4.68373	1.57535e-05	0.000762462	Promoter (<=1kb)	ENSG00000048162	176384643	176388568	3926	-	ENST00000509257	55	NOP16
8	102238436	102239157	722	*	202.619	53.0619	35.7127	9.35343	1.93037	5.08152e-05	0.00169612	Promoter (<=1kb)	ENSG00000048392	102204502	102238961	34460	-	ENST00000251810	0	RRM2B
6	42324602	42324883	282	*	1.06003	18.9478	0.186004	3.34051	-4.01485	0.000376589	0.00638639	Intron (ENST00000695948/ENSG00000124496, intron 3 of 17)	ENSG00000048544	42206807	42217861	11055	-	ENST00000053468	-106742	MRPS10
6	42306039	42306449	411	*	2.11529	25.5811	0.372007	4.50969	-3.52375	0.000116677	0.00293545	Intron (ENST00000695948/ENSG00000124496, intron 3 of 17)	ENSG00000048544	42206807	42217861	11055	-	ENST00000053468	-88179	MRPS10
6	42165763	42166246	484	*	29.5526	0.943023	5.2081	0.167025	4.79018	7.53307e-06	0.000465418	Intron (ENST00000418175/ENSG00000287363, intron 2 of 3)	ENSG00000048545	42173364	42180056	6693	+	ENST00000372958	-7118	GUCA1A
6	42179299	42179599	301	*	39.0501	11.3669	6.88214	2.00431	1.76861	0.00491367	0.0380159	Promoter (1-2kb)	ENSG00000048545	42178100	42181338	3239	+	ENST00000679182	1200	GUCA1A
11	77671586	77671923	338	*	30.6079	0.943023	5.39411	0.167025	4.8406	5.24925e-06	0.000361733	Intron (ENST00000308488/ENSG00000048649, intron 15 of 15)	ENSG00000048649	77675079	77677061	1983	-	ENST00000529470	5138	RSF1
11	77754391	77754783	393	*	1.06003	16.105	0.186004	2.83943	-3.78205	0.00136958	0.0154568	Intron (ENST00000308488/ENSG00000048649, intron 2 of 15)	ENSG00000048649	77702401	77764690	62290	-	ENST00000534794	9907	RSF1
11	77820135	77820790	656	*	170.961	63.4856	30.1326	11.1907	1.42724	0.00220147	0.0215466	Promoter (<=1kb)	ENSG00000048649	77660009	77820722	160714	-	ENST00000308488	0	RSF1
11	77818506	77818862	357	*	30.6079	0.943023	5.39411	0.167025	4.8406	5.24925e-06	0.000361733	Promoter (1-2kb)	ENSG00000048649	77813354	77820699	7346	-	ENST00000530604	1837	RSF1
1	12254507	12254847	341	*	1.06003	16.105	0.186004	2.83943	-3.78205	0.00136958	0.0154568	Promoter (<=1kb)	ENSG00000048707	12253734	12257955	4222	+	ENST00000489961	774	VPS13D
1	12236415	12236720	306	*	2.11529	17.0526	0.372007	3.00646	-2.94229	0.00351516	0.0293388	Intron (ENST00000620676/ENSG00000048707, intron 2 of 69)	ENSG00000048707	12230067	12512047	281981	+	ENST00000613099	6349	VPS13D
2	135709285	135709571	287	*	1.06003	15.1573	0.186004	2.67241	-3.69528	0.00213372	0.0210351	Exon (ENST00000683871/ENSG00000048991, exon 22 of 27)	ENSG00000048991	135721509	135722547	1039	+	ENST00000483065	-11938	R3HDM1
1	40316554	40316848	295	*	34.829	5.68118	6.13812	1.00215	2.58853	0.000511792	0.00816891	Promoter (<=1kb)	ENSG00000049089	40310290	40316690	6401	-	ENST00000417105	0	COL9A2
1	40303710	40304063	354	*	56.99	14.2097	10.0442	2.50538	1.9938	0.000684293	0.00973093	Promoter (<=1kb)	ENSG00000049089	40302621	40304501	1881	-	ENST00000427563	438	COL9A2
5	65197932	65199345	1414	*	12.668	67.2761	2.23204	11.8588	-2.39805	5.74146e-05	0.00186717	Promoter (<=1kb)	ENSG00000049192	65151528	65198765	47238	-	ENST00000314351	0	ADAMTS6
5	65462916	65463197	282	*	1.06003	15.1573	0.186004	2.67241	-3.69528	0.00213372	0.0210351	Intron (ENST00000381055/ENSG00000049192, intron 3 of 24)	ENSG00000049192	65451316	65473673	22358	-	ENST00000502886	10476	ADAMTS6
5	65457627	65458059	433	*	29.5526	5.68118	5.2081	1.00215	2.35241	0.002639	0.0244286	Intron (ENST00000381055/ENSG00000049192, intron 4 of 24)	ENSG00000049192	65451316	65473673	22358	-	ENST00000502886	15614	ADAMTS6
1	9234706	9235093	388	*	94.9802	24.6335	16.7403	4.34266	1.94128	0.000189959	0.0041373	Promoter (<=1kb)	ENSG00000049239	9234774	9271337	36564	+	ENST00000377403	0	H6PD
1	9218322	9218698	377	*	29.5526	1.89065	5.2081	0.334051	3.87668	4.06483e-05	0.00150916	Distal Intergenic	ENSG00000049239	9234774	9271337	36564	+	ENST00000377403	-16076	H6PD
1	7771178	7771775	598	*	154.076	45.481	27.1565	8.01722	1.75734	0.000261735	0.00501618	Promoter (<=1kb)	ENSG00000049245	7771296	7781432	10137	+	ENST00000054666	0	VAMP3
1	7778938	7779259	322	*	25.3314	2.83829	4.46409	0.501076	3.10036	0.000589	0.00868462	Promoter (1-2kb)	ENSG00000049245	7777097	7778169	1073	+	ENST00000487194	1842	VAMP3
1	7809775	7810086	312	*	20.055	0.943023	3.53407	0.167025	4.23363	0.000248027	0.00480673	Exon (ENST00000377532/ENSG00000049246, exon 12 of 22)	ENSG00000049246	7803051	7810347	7297	+	ENST00000463106	6725	PER3
7	74259151	74259432	282	*	1.06003	13.2621	0.186004	2.33836	-3.50432	0.00528154	0.039216	Distal Intergenic	ENSG00000049541	74231504	74254458	22955	-	ENST00000621097	-4694	RFC2
7	74247193	74247689	497	*	27.442	3.78593	4.8361	0.668102	2.81551	0.000872039	0.0113146	Intron (ENST00000352131/ENSG00000049541, intron 4 of 9)	ENSG00000049541	74232104	74243246	11143	-	ENST00000497430	-3948	RFC2
6	157236513	157237145	633	*	158.297	63.4856	27.9006	11.1907	1.3163	0.00491125	0.0380159	Distal Intergenic	ENSG00000049618	157206617	157209150	2534	+	ENST00000635928	29897	ARID1B
6	156931682	156932036	355	*	1.06003	15.1573	0.186004	2.67241	-3.69528	0.00213372	0.0210351	Intron (ENST00000346085/ENSG00000049618, intron 5 of 20)	ENSG00000049618	156935471	157152404	216934	+	ENST00000452544	-3435	ARID1B
6	157038850	157039155	306	*	20.055	0.943023	3.53407	0.167025	4.23363	0.000248027	0.00480673	Promoter (2-3kb)	ENSG00000049618	157036315	157208683	172369	+	ENST00000637904	2536	ARID1B
5	1315967	1316305	339	*	28.4973	3.78593	5.0221	0.668102	2.86971	0.000636793	0.00925738	Downstream (1-2kb)	ENSG00000049656	1318299	1321829	3531	-	ENST00000515719	5524	CLPTM1L
5	1319442	1319840	399	*	41.1607	11.3669	7.25414	2.00431	1.84432	0.0032271	0.0286427	Promoter (1-2kb)	ENSG00000049656	1318299	1321829	3531	-	ENST00000515719	1989	CLPTM1L
18	58283065	58283393	329	*	4.2258	21.7906	0.744015	3.84159	-2.3345	0.00436855	0.0348244	Intron (ENST00000400345/ENSG00000049759, intron 5 of 30)	ENSG00000049759	58291202	58398154	106953	+	ENST00000674517	-7809	NEDD4L
18	58204937	58205812	876	*	8.44691	34.1096	1.48803	6.01292	-1.99876	0.00512978	0.039216	Intron (ENST00000400345/ENSG00000049759, intron 2 of 30)	ENSG00000049759	58197769	58325082	127314	+	ENST00000588066	7169	NEDD4L
X	49269685	49270424	740	*	80.2062	11.3669	14.1363	2.00431	2.80472	1.94017e-06	0.000190764	Promoter (<=1kb)	ENSG00000049769	49269793	49288090	18298	+	ENST00000055335	0	PPP1R3F
5	74695161	74695503	343	*	1.06003	18.9478	0.186004	3.34051	-4.01485	0.000376589	0.00638639	Promoter (1-2kb)	ENSG00000049860	74693475	74705257	11783	+	ENST00000510820	1687	HEXB
11	11964369	11964825	457	*	54.8794	0.943023	9.67219	0.167025	5.68046	3.13479e-09	1.77929e-06	3' UTR	ENSG00000050165	11965850	11968746	2897	-	ENST00000532372	3921	DKK3
11	11990164	11990854	691	*	1.06003	40.7429	0.186004	7.1821	-5.11413	1.33489e-07	2.74261e-05	Intron (ENST00000396505/ENSG00000050165, intron 4 of 7)	ENSG00000050165	11964615	11994719	30105	-	ENST00000528188	3865	DKK3
11	12009127	12009559	433	*	60.1558	0.943023	10.6022	0.167025	5.81263	6.58751e-10	5.739e-07	Promoter (<=1kb)	ENSG00000050165	11963106	12009370	46265	-	ENST00000326932	0	DKK3
7	26152142	26153015	874	*	105.533	19.8954	18.6004	3.50754	2.39949	1.00897e-05	0.000596823	Promoter (<=1kb)	ENSG00000050344	26152198	26187137	34940	+	ENST00000056233	0	NFE2L3
12	50207528	50208154	627	*	9.50219	39.7953	1.67403	7.01507	-2.05281	0.00232234	0.0223914	Intron (ENST00000552823/ENSG00000050405, intron 1 of 7)	ENSG00000050405	50175788	50202112	26325	-	ENST00000547825	-5417	LIMA1
12	50274240	50274585	346	*	5.28108	24.6335	0.930019	4.34266	-2.19681	0.00390492	0.0319117	Intron (ENST00000394943/ENSG00000050405, intron 1 of 10)	ENSG00000050405	50177006	50283456	106451	-	ENST00000552720	8871	LIMA1
12	50198296	50198586	291	*	4.2258	23.6859	0.744015	4.17564	-2.45413	0.00227587	0.0220037	Promoter (2-3kb)	ENSG00000050405	50177774	50196047	18274	-	ENST00000552338	-2250	LIMA1
12	51056679	51057210	532	*	9.50219	37.9001	1.67403	6.68102	-1.98265	0.00360547	0.0298663	Promoter (<=1kb)	ENSG00000050426	51057471	51060418	2948	+	ENST00000623495	-261	LETMD1
9	130992432	130992799	368	*	36.9396	9.47166	6.51013	1.67025	1.94861	0.00255104	0.0238694	Distal Intergenic	ENSG00000050555	131009174	131094473	85300	+	ENST00000361069	-16375	LAMC3
19	18940887	18941234	348	*	35.8843	3.78593	6.32413	0.668102	3.20099	5.69854e-05	0.00186717	Promoter (<=1kb)	ENSG00000051128	18929203	18941217	12015	-	ENST00000392351	0	HOMER3
15	40708027	40708764	738	*	8.44691	42.6381	1.48803	7.51615	-2.31963	0.00064876	0.00940171	Intron (ENST00000527860/ENSG00000051180, intron 4 of 5)	ENSG00000051180	40701131	40718827	17697	+	ENST00000533741	6897	RAD51
15	40682845	40683463	619	*	62.2664	19.8954	10.9742	3.50754	1.63946	0.00372359	0.0307451	Downstream (2-3kb)	ENSG00000051180	40694774	40718886	24113	+	ENST00000527860	-11311	RAD51
3	121484653	121484945	293	*	1.06003	14.2097	0.186004	2.50538	-3.60296	0.00334606	0.0287979	Intron (ENST00000264233/ENSG00000051341, intron 17 of 29)	ENSG00000051341	121440084	121481596	41513	-	ENST00000474243	-3058	POLQ
3	121542738	121543173	436	*	4.2258	20.843	0.744015	3.67456	-2.27074	0.00607288	0.0435653	Promoter (1-2kb)	ENSG00000051341	121537100	121541479	4380	-	ENST00000683498	-1260	POLQ
3	138830361	138830678	318	*	18.9997	0.943023	3.34807	0.167025	4.15612	0.000376589	0.00638639	Intron (ENST00000674063/ENSG00000051382, intron 1 of 23)	ENSG00000051382	138654018	138834752	180735	-	ENST00000477593	4074	PIK3CB
12	123185411	123186205	795	*	8.44691	49.2714	1.48803	8.68533	-2.52765	0.000138966	0.00341292	Intron (ENST00000541076/ENSG00000051825, intron 11 of 21)	ENSG00000051825	123166361	123179980	13620	-	ENST00000541823	-5432	MPHOSPH9
12	123164827	123165145	319	*	21.1103	2.83829	3.72007	0.501076	2.83874	0.00237037	0.0224066	Promoter (<=1kb)	ENSG00000051825	123162773	123165462	2690	-	ENST00000538250	317	MPHOSPH9
12	19240367	19240713	347	*	20.055	0.943023	3.53407	0.167025	4.23363	0.000248027	0.00480673	Intron (ENST00000429027/ENSG00000052126, intron 3 of 31)	ENSG00000052126	19236941	19254009	17069	+	ENST00000534979	3427	PLEKHA5
12	19267728	19268129	402	*	4.2258	22.7383	0.744015	4.00861	-2.39555	0.00314942	0.0281154	Intron (ENST00000429027/ENSG00000052126, intron 8 of 31)	ENSG00000052126	19257474	19307560	50087	+	ENST00000510738	10255	PLEKHA5
10	97408201	97408554	354	*	4.2258	26.5287	0.744015	4.67671	-2.61682	0.000872039	0.0113146	Intron (ENST00000422848/ENSG00000231970, intron 1 of 1)	ENSG00000052749	97393684	97401534	7851	-	ENST00000618765	-6668	RRP12
4	158768460	158769587	1128	*	69.6534	10.4193	12.2762	1.83728	2.72564	6.47742e-06	0.000437738	Promoter (<=1kb)	ENSG00000052795	158769026	158908050	139025	+	ENST00000264433	0	FNIP2
11	43369661	43370038	378	*	22.1656	0.943023	3.90608	0.167025	4.37717	0.000109596	0.00283667	Intron (ENST00000039989/ENSG00000052841, intron 1 of 23)	ENSG00000052841	43379258	43391788	12531	+	ENST00000530469	-9220	TTC17
11	44310689	44310986	298	*	43.2713	5.68118	7.62615	1.00215	2.90068	2.42341e-05	0.00103438	Promoter (<=1kb)	ENSG00000052850	44260440	44310139	49700	-	ENST00000652299	-551	ALX4
11	44304765	44305062	298	*	26.3867	0.943023	4.65009	0.167025	4.62741	2.29623e-05	0.00100031	Intron (ENST00000652299/ENSG00000052850, intron 1 of 3)	ENSG00000052850	44260440	44310139	49700	-	ENST00000652299	5077	ALX4
14	89618963	89619433	471	*	25.3314	0.943023	4.46409	0.167025	4.5688	3.36527e-05	0.0012864	Promoter (<=1kb)	ENSG00000053254	89156172	89619130	462959	-	ENST00000345097	0	FOXN3
1	19251396	19252107	712	*	159.353	54.0095	28.0866	9.52045	1.55858	0.00110619	0.0137246	Promoter (<=1kb)	ENSG00000053372	19251805	19260128	8324	+	ENST00000330263	0	MRTO4
19	17216027	17216342	316	*	39.0501	0.943023	6.88214	0.167025	5.1908	2.50562e-07	4.26653e-05	Promoter (<=1kb)	ENSG00000053501	17215829	17217670	1842	+	ENST00000594399	199	USE1
19	17213761	17214411	651	*	28.4973	77.6998	5.0221	13.6961	-1.44341	0.00678005	0.0475666	Promoter (<=1kb)	ENSG00000053501	17215346	17217617	2272	+	ENST00000601662	-935	USE1
11	2533821	2534374	554	*	62.2664	4.73355	10.9742	0.835127	3.68135	2.49091e-07	4.26653e-05	Intron (ENST00000496887/ENSG00000053918, intron 3 of 6)	ENSG00000053918	2461887	2527973	66087	+	ENST00000380776	71935	KCNQ1
1	36278499	36278876	378	*	6.33635	30.3192	1.11602	5.34482	-2.23754	0.00151665	0.0167334	Intron (ENST00000469141/ENSG00000054118, intron 3 of 12)	ENSG00000054118	36289718	36294169	4452	+	ENST00000466743	-10842	THRAP3
1	36280447	36280728	282	*	3.17054	18.0002	0.558011	3.17348	-2.46188	0.00696616	0.0482132	Intron (ENST00000469141/ENSG00000054118, intron 3 of 12)	ENSG00000054118	36289718	36294169	4452	+	ENST00000466743	-8990	THRAP3
1	36231840	36232251	412	*	7.39163	40.7429	1.30203	7.1821	-2.44389	0.000521035	0.00826245	Intron (ENST00000469141/ENSG00000054118, intron 2 of 12)	ENSG00000054118	36224443	36305357	80915	+	ENST00000354618	7398	THRAP3
1	36218701	36218995	295	*	23.2209	2.83829	4.09208	0.501076	2.97548	0.0011736	0.0142588	Distal Intergenic	ENSG00000054118	36224432	36304148	79717	+	ENST00000469141	-5437	THRAP3
9	137053373	137053783	411	*	46.4371	0.943023	8.18416	0.167025	5.44005	2.95108e-08	9.66923e-06	Promoter (<=1kb)	ENSG00000054179	137050288	137054000	3713	-	ENST00000469106	217	ENTPD2
9	137048759	137049304	546	*	101.312	13.2621	17.8564	2.33836	2.92114	3.04194e-07	5.11009e-05	Promoter (<=1kb)	ENSG00000054179	137048107	137049613	1507	-	ENST00000460614	309	ENTPD2
1	235172185	235172466	282	*	3.17054	22.7383	0.558011	4.00861	-2.79685	0.0011736	0.0142588	Intron (ENST00000474953/ENSG00000054267, intron 5 of 16)	ENSG00000054267	235172647	235175643	2997	-	ENST00000474401	3177	ARID4B
1	235216378	235216691	314	*	3.17054	18.9478	0.558011	3.34051	-2.53538	0.00484911	0.0376174	Promoter (2-3kb)	ENSG00000054267	235177787	235213916	36130	-	ENST00000444620	-2463	ARID4B
1	241639594	241640466	873	*	115.031	45.481	20.2744	8.01722	1.3361	0.00590383	0.0429948	Promoter (<=1kb)	ENSG00000054277	241593124	241640369	47246	-	ENST00000366554	0	OPN3
1	210444933	210445266	334	*	1.06003	13.2621	0.186004	2.33836	-3.50432	0.00528154	0.039216	Intron (ENST00000413764/ENSG00000054392, intron 7 of 11)	ENSG00000054392	210439583	210676296	236714	+	ENST00000367009	5351	HHAT
1	10260529	10260850	322	*	26.3867	2.83829	4.65009	0.501076	3.15897	0.000419448	0.00694655	Intron (ENST00000377093/ENSG00000054523, intron 4 of 20)	ENSG00000054523	10278558	10282383	3826	+	ENST00000495136	-17708	KIF1B
1	10262934	10263370	437	*	1.06003	29.3716	0.186004	5.17779	-4.64377	5.24925e-06	0.000361733	3' UTR	ENSG00000054523	10278558	10282383	3826	+	ENST00000495136	-15188	KIF1B
1	10206894	10207296	403	*	5.28108	34.1096	0.930019	6.01292	-2.66427	0.000280171	0.00532861	Distal Intergenic	ENSG00000054523	10210570	10308597	98028	+	ENST00000377093	-3274	KIF1B
1	10196354	10196858	505	*	6.33635	39.7953	1.11602	7.01507	-2.62845	0.000315485	0.00587692	Distal Intergenic	ENSG00000054523	10210570	10308597	98028	+	ENST00000377093	-13712	KIF1B
1	10282977	10283305	329	*	26.3867	6.6288	4.65009	1.16918	1.97168	0.00612771	0.0435721	Promoter (<=1kb)	ENSG00000054523	10282450	10292334	9885	+	ENST00000497835	528	KIF1B
1	10243086	10243425	340	*	5.28108	36.0048	0.930019	6.34697	-2.742	0.000159961	0.00368421	Intron (ENST00000377093/ENSG00000054523, intron 2 of 20)	ENSG00000054523	10232329	10381596	149268	+	ENST00000622724	10758	KIF1B
6	1615073	1615551	479	*	53.8241	8.52404	9.48619	1.50323	2.64014	2.74112e-05	0.00116248	Distal Intergenic	ENSG00000054598	1609915	1613897	3983	+	ENST00000645831	5159	FOXC1
22	46827627	46828191	565	*	3.17054	25.5811	0.558011	4.50969	-2.96589	0.000419448	0.00694655	Intron (ENST00000380995/ENSG00000054611, intron 5 of 13)	ENSG00000054611	46773927	47174092	400166	+	ENST00000406733	53701	TBC1D22A
22	46763797	46764211	415	*	9.50219	36.9525	1.67403	6.51399	-1.94624	0.00449771	0.0356844	Promoter (<=1kb)	ENSG00000054611	46763742	47174092	410351	+	ENST00000441162	56	TBC1D22A
14	64053723	64054004	282	*	1.06003	13.2621	0.186004	2.33836	-3.50432	0.00528154	0.039216	Intron (ENST00000358025/ENSG00000054654, intron 48 of 115)	ENSG00000054654	64073988	64100360	26373	+	ENST00000557060	-19984	SYNE2
14	67533187	67533683	497	*	82.3168	17.0526	14.5083	3.00646	2.26241	5.38297e-05	0.00177877	Promoter (<=1kb)	ENSG00000054690	67533290	67589612	56323	+	ENST00000329153	0	PLEKHH1
20	51687458	51687839	382	*	7.39163	31.2668	1.30203	5.51184	-2.06335	0.00591186	0.0429948	Intron (ENST00000311637/ENSG00000054793, intron 4 of 22)	ENSG00000054793	51725819	51732587	6769	-	ENST00000477492	44748	ATP9A
11	73479284	73479677	394	*	16.8892	1.89065	2.97606	0.334051	3.07387	0.00351516	0.0293388	Intron (ENST00000356467/ENSG00000054965, intron 1 of 7)	ENSG00000054965	73430163	73468492	38330	-	ENST00000432223	-10793	FAM168A
11	73392889	73393240	352	*	65.4322	18.9478	11.5322	3.34051	1.78081	0.00165203	0.0176708	Promoter (<=1kb)	ENSG00000054967	73393244	73397474	4231	+	ENST00000539134	-4	RELT
2	202279581	202279951	371	*	3.17054	21.7906	0.558011	3.84159	-2.73579	0.00166513	0.0176708	Promoter (1-2kb)	ENSG00000055044	202278131	202290372	12242	+	ENST00000478941	1451	NOP58
7	148710528	148711018	491	*	1.06003	31.2668	0.186004	5.51184	-4.7336	2.58666e-06	0.000224132	Intron (ENST00000409469/ENSG00000055130, intron 1 of 21)	ENSG00000055130	148700007	148760484	60478	+	ENST00000662975	10522	CUL1
5	157266213	157266753	541	*	67.5428	0.943023	11.9042	0.167025	5.97941	1.19663e-10	1.85112e-07	Promoter (<=1kb)	ENSG00000055163	157266711	157302890	36180	+	ENST00000611925	0	CYFIP2
6	149348770	149349099	330	*	17.9445	2.83829	3.16206	0.501076	2.60577	0.00696616	0.0482132	Intron (ENST00000606202/ENSG00000055208, intron 1 of 1)	ENSG00000055208	149342813	149411516	68704	+	ENST00000470466	5958	TAB2
6	149583219	149583611	393	*	21.1103	0.943023	3.72007	0.167025	4.30718	0.000164371	0.00368421	Intron (ENST00000650599/ENSG00000055211, intron 7 of 7)	ENSG00000055211	149578923	149582283	3361	+	ENST00000433539	4297	GINM1
2	37145027	37145328	302	*	28.4973	0.943023	5.0221	0.167025	4.73794	1.08654e-05	0.000596823	Promoter (1-2kb)	ENSG00000055332	37136729	37146961	10233	-	ENST00000496059	1633	EIF2AK2
2	37153932	37154657	726	*	7.39163	48.3238	1.30203	8.5183	-2.68935	8.25185e-05	0.0023466	Promoter (2-3kb)	ENSG00000055332	37119987	37156935	36949	-	ENST00000411537	2278	EIF2AK2
17	78802016	78802350	335	*	34.829	0.943023	6.13812	0.167025	5.0263	9.26662e-07	0.000106267	Promoter (2-3kb)	ENSG00000055483	78787381	78799722	12342	-	ENST00000588130	-2295	USP36
17	78839878	78840865	988	*	315.535	127.923	55.6151	22.5484	1.30161	0.00347166	0.0293388	Promoter (<=1kb)	ENSG00000055483	78787467	78840780	53314	-	ENST00000589225	0	USP36
17	78814701	78815187	487	*	28.4973	7.57642	5.0221	1.3362	1.8929	0.00689176	0.048122	Intron (ENST00000589225/ENSG00000055483, intron 10 of 20)	ENSG00000055483	78812972	78818943	5972	-	ENST00000590312	3756	USP36
7	152334169	152334450	282	*	1.06003	22.7383	0.186004	4.00861	-4.27631	7.35111e-05	0.00217179	Intron (ENST00000262189/ENSG00000055609, intron 2 of 58)	ENSG00000055609	152263016	152330739	67724	-	ENST00000684262	-3431	KMT2C
7	152337746	152338027	282	*	1.06003	16.105	0.186004	2.83943	-3.78205	0.00136958	0.0154568	Intron (ENST00000262189/ENSG00000055609, intron 2 of 58)	ENSG00000055609	152263016	152330739	67724	-	ENST00000684262	-7008	KMT2C
2	20288731	20289794	1064	*	20.055	59.6952	3.53407	10.5226	-1.56815	0.00499868	0.0385938	Intron (ENST00000338086/ENSG00000055917, intron 9 of 19)	ENSG00000055917	20249864	20312256	62393	-	ENST00000440577	22462	PUM2
2	20313827	20314211	385	*	1.06003	21.7906	0.186004	3.84159	-4.21526	0.000109596	0.00283667	Promoter (1-2kb)	ENSG00000055917	20249864	20312256	62393	-	ENST00000440577	-1572	PUM2
5	32428878	32429217	340	*	24.2762	1.89065	4.27809	0.334051	3.59421	0.000240916	0.00480673	Intron (ENST00000265069/ENSG00000056097, intron 2 of 19)	ENSG00000056097	32419820	32444496	24677	-	ENST00000505204	15279	ZFR
5	32380511	32380920	410	*	1.06003	21.7906	0.186004	3.84159	-4.21526	0.000109596	0.00283667	Promoter (<=1kb)	ENSG00000056097	32354351	32380424	26074	-	ENST00000514356	-88	ZFR
5	32350632	32351017	386	*	30.6079	1.89065	5.39411	0.334051	3.9271	2.88486e-05	0.00120705	Distal Intergenic	ENSG00000056097	32354629	32364938	10310	-	ENST00000502988	13921	ZFR
9	122888811	122889092	282	*	1.06003	14.2097	0.186004	2.50538	-3.60296	0.00334606	0.0287979	Intron (ENST00000373670/ENSG00000056586, intron 3 of 19)	ENSG00000056586	122890171	122897534	7364	-	ENST00000471874	8442	RC3H2
9	122904915	122905263	349	*	42.216	1.89065	7.44015	0.334051	4.38943	6.39568e-07	8.33798e-05	Promoter (<=1kb)	ENSG00000056586	122847555	122905222	57668	-	ENST00000498479	0	RC3H2
6	111625843	111626342	500	*	22.1656	0.943023	3.90608	0.167025	4.37717	0.000109596	0.00283667	Distal Intergenic	ENSG00000056972	111591902	111606906	15005	-	ENST00000650649	-18938	TRAF3IP2
3	98813151	98813558	408	*	2.11529	22.7383	0.372007	4.00861	-3.3547	0.000348534	0.00630548	Promoter (<=1kb)	ENSG00000057019	98801383	98812484	11102	-	ENST00000494614	-668	DCBLD2
3	98837570	98838094	525	*	48.5477	1.89065	8.55617	0.334051	4.59051	1.14875e-07	2.55646e-05	Intron (ENST00000326840/ENSG00000057019, intron 3 of 15)	ENSG00000057019	98812331	98819342	7012	-	ENST00000460008	-18229	DCBLD2
12	32823029	32823908	880	*	1.06003	39.7953	0.186004	7.01507	-5.08029	1.82531e-07	3.39067e-05	Promoter (<=1kb)	ENSG00000057294	32820889	32824139	3251	-	ENST00000552612	231	PKP2
12	32892944	32893554	611	*	1.06003	37.9001	0.186004	6.68102	-5.01013	3.45318e-07	5.38256e-05	3' UTR	ENSG00000057294	32893309	32896601	3293	-	ENST00000546741	3047	PKP2
10	5791435	5791800	366	*	23.2209	0.943023	4.09208	0.167025	4.44391	7.35111e-05	0.00217179	Intron (ENST00000380191/ENSG00000057608, intron 4 of 10)	ENSG00000057608	5765849	5785922	20074	-	ENST00000447751	-5514	GDI2
10	5799343	5799624	282	*	1.06003	13.2621	0.186004	2.33836	-3.50432	0.00528154	0.039216	Intron (ENST00000380191/ENSG00000057608, intron 2 of 10)	ENSG00000057608	5765849	5785922	20074	-	ENST00000447751	-13422	GDI2
10	5812971	5814008	1038	*	126.639	41.6905	22.3204	7.34912	1.59983	0.00104156	0.0131404	Promoter (<=1kb)	ENSG00000057608	5765223	5813434	48212	-	ENST00000380191	0	GDI2
10	5843321	5843602	282	*	1.06003	18.0002	0.186004	3.17348	-3.94135	0.000575412	0.00856519	Promoter (1-2kb)	ENSG00000057608	5786006	5842132	56127	-	ENST00000380127	-1190	GDI2
10	5800903	5801306	404	*	5.28108	23.6859	0.930019	4.17564	-2.14052	0.00528628	0.039216	Intron (ENST00000380191/ENSG00000057608, intron 1 of 10)	ENSG00000057608	5773842	5813387	39546	-	ENST00000456041	12081	GDI2
6	106226946	106227401	456	*	15.8339	0.943023	2.79006	0.167025	3.89497	0.00136958	0.0154568	Intron (ENST00000636437/ENSG00000057663, intron 5 of 6)	ENSG00000057663	106184476	106202429	17954	-	ENST00000475645	-24518	ATG5
1	23778469	23778792	324	*	40.1054	0.943023	7.06814	0.167025	5.22916	1.82531e-07	3.39067e-05	Promoter (<=1kb)	ENSG00000057757	23778418	23788232	9815	+	ENST00000246151	52	PITHD1
1	23783510	23783799	290	*	5.28108	22.7383	0.930019	4.00861	-2.08194	0.00716778	0.0490647	Promoter (1-2kb)	ENSG00000057757	23785192	23788232	3041	+	ENST00000374524	-1393	PITHD1
2	42494459	42494800	342	*	56.99	3.78593	10.0442	0.668102	3.86656	2.27052e-07	4.12896e-05	Promoter (<=1kb)	ENSG00000057935	42494569	42756947	262379	+	ENST00000405592	0	MTA3
3	179690719	179691207	489	*	1.06003	20.843	0.186004	3.67456	-4.1515	0.000164371	0.00368421	Intron (ENST00000680408/ENSG00000288698, intron 8 of 25)	ENSG00000058056	179681878	179707076	25199	+	ENST00000681642	8842	USP13
3	182793219	182794231	1013	*	255.383	61.5904	45.0129	10.8567	2.04954	1.12478e-05	0.000613925	Promoter (<=1kb)	ENSG00000058063	182793503	182836624	43122	+	ENST00000493826	0	ATP11B
1	183233541	183234544	1004	*	37.9948	114.657	6.69613	20.2101	-1.59051	0.00139014	0.0156716	Exon (ENST00000493293/ENSG00000058085, exon 15 of 22)	ENSG00000058085	183239501	183240379	879	+	ENST00000461729	-4957	LAMC2
1	183180020	183180328	309	*	1.06003	19.8954	0.186004	3.50754	-4.08479	0.000248027	0.00480673	Distal Intergenic	ENSG00000058085	183186238	183241261	55024	+	ENST00000493293	-5910	LAMC2
1	183245876	183246284	409	*	18.9997	0.943023	3.34807	0.167025	4.15612	0.000376589	0.00638639	Promoter (2-3kb)	ENSG00000058085	183243434	183243906	473	+	ENST00000476255	2443	LAMC2
7	90595712	90596333	622	*	153.021	46.4286	26.9705	8.18425	1.71777	0.000352934	0.00638201	Promoter (<=1kb)	ENSG00000058091	90596321	91210590	614270	+	ENST00000380050	0	CDK14
12	79768749	79769068	320	*	26.3867	0.943023	4.65009	0.167025	4.62741	2.29623e-05	0.00100031	Intron (ENST00000551995/ENSG00000258048, intron 1 of 1)	ENSG00000058272	79775935	79780745	4811	-	ENST00000552892	11677	PPP1R12A
12	79906651	79906932	282	*	1.06003	16.105	0.186004	2.83943	-3.78205	0.00136958	0.0154568	Intron (ENST00000261207/ENSG00000058272, intron 2 of 25)	ENSG00000058272	79775923	79913911	137989	-	ENST00000546369	6979	PPP1R12A
7	44217224	44217568	345	*	42.216	5.68118	7.44015	1.00215	2.86516	3.15106e-05	0.0012864	3' UTR	ENSG00000058404	44219349	44220953	1605	-	ENST00000466584	3385	CAMK2B
7	44235165	44235502	338	*	31.6631	0.943023	5.58011	0.167025	4.88931	3.67596e-06	0.000284322	Intron (ENST00000350811/ENSG00000058404, intron 13 of 20)	ENSG00000058404	44219365	44230347	10983	-	ENST00000489429	-4819	CAMK2B
7	44221356	44221791	436	*	39.0501	0.943023	6.88214	0.167025	5.1908	2.50562e-07	4.26653e-05	Promoter (<=1kb)	ENSG00000058404	44219349	44220953	1605	-	ENST00000466584	-404	CAMK2B
1	16958492	16958860	369	*	59.1005	0.943023	10.4162	0.167025	5.78715	8.48719e-10	6.81303e-07	Exon (ENST00000375541/ENSG00000058453, exon 26 of 37)	ENSG00000058453	16953157	16954781	1625	+	ENST00000497654	5336	CROCC
1	16939878	16940213	336	*	44.3266	6.6288	7.81216	1.16918	2.71739	4.98313e-05	0.00166476	Promoter (<=1kb)	ENSG00000058453	16938909	16954357	15449	+	ENST00000494191	970	CROCC
1	16960764	16961382	619	*	161.463	60.6428	28.4586	10.6896	1.4108	0.00261668	0.0244223	Exon (ENST00000375541/ENSG00000058453, exon 27 of 37)	ENSG00000058453	16966028	16970742	4715	+	ENST00000465021	-4646	CROCC
1	16914203	16914814	612	*	143.523	36.0048	25.2965	6.34697	1.99106	6.56926e-05	0.00209738	Intron (ENST00000466256/ENSG00000058453, intron 1 of 8)	ENSG00000058453	16921931	16972964	51034	+	ENST00000375541	-7117	CROCC
1	16971437	16971775	339	*	45.3818	14.2097	7.99816	2.50538	1.66599	0.00603582	0.0435653	Promoter (1-2kb)	ENSG00000058453	16969785	16970967	1183	+	ENST00000465291	1653	CROCC
1	203697719	203698000	282	*	1.06003	13.2621	0.186004	2.33836	-3.50432	0.00528154	0.039216	Intron (ENST00000367218/ENSG00000058668, intron 2 of 21)	ENSG00000058668	203682809	203740319	57511	+	ENST00000341360	14911	ATP2B4
1	203591014	203591524	511	*	39.0501	1.89065	6.88214	0.334051	4.2773	1.57716e-06	0.000167372	Distal Intergenic	ENSG00000058668	203626787	203744079	117293	+	ENST00000367218	-35263	ATP2B4
1	203686766	203687047	282	*	1.06003	16.105	0.186004	2.83943	-3.78205	0.00136958	0.0154568	Intron (ENST00000367218/ENSG00000058668, intron 2 of 21)	ENSG00000058668	203682809	203740319	57511	+	ENST00000341360	3958	ATP2B4
1	53833049	53833354	306	*	5.28108	24.6335	0.930019	4.34266	-2.19681	0.00390492	0.0319117	Intron (ENST00000371429/ENSG00000058804, intron 2 of 17)	ENSG00000058804	53765478	53838296	72819	-	ENST00000371429	4942	NDC1
1	53828466	53828993	528	*	13.7233	43.5857	2.41805	7.68317	-1.65892	0.00725997	0.049593	Intron (ENST00000371429/ENSG00000058804, intron 3 of 17)	ENSG00000058804	53765478	53838296	72819	-	ENST00000371429	9303	NDC1
16	2945740	2946113	374	*	22.1656	0.943023	3.90608	0.167025	4.37717	0.000109596	0.00283667	Intron (ENST00000253928/ENSG00000059122, intron 9 of 9)	ENSG00000059122	2938404	2949460	11057	+	ENST00000575679	7337	FLYWCH1
16	2933095	2933479	385	*	60.1558	7.57642	10.6022	1.3362	2.96758	3.15101e-06	0.000264864	Promoter (<=1kb)	ENSG00000059122	2933149	2949809	16661	+	ENST00000344592	0	FLYWCH1
16	2915956	2916603	648	*	59.1005	18.0002	10.4162	3.17348	1.70777	0.00282199	0.0259001	Promoter (1-2kb)	ENSG00000059122	2914261	2922651	8391	+	ENST00000570759	1696	FLYWCH1
16	1377463	1377829	367	*	33.7737	8.52404	5.95212	1.50323	1.9697	0.00281747	0.0258819	Promoter (1-2kb)	ENSG00000059145	1367713	1379121	11409	-	ENST00000513783	1292	UNKL
16	1371646	1371973	328	*	43.2713	0.943023	7.62615	0.167025	5.33845	7.2206e-08	1.79531e-05	Intron (ENST00000248104/ENSG00000059145, intron 1 of 5)	ENSG00000059145	1366278	1368203	1926	-	ENST00000511095	-3444	UNKL
16	1366985	1367311	327	*	31.6631	0.943023	5.58011	0.167025	4.88931	3.67596e-06	0.000284322	Promoter (<=1kb)	ENSG00000059145	1364174	1366148	1975	-	ENST00000562537	-838	UNKL
16	1367585	1368033	449	*	37.9948	0.943023	6.69613	0.167025	5.1514	3.45318e-07	5.38256e-05	Promoter (<=1kb)	ENSG00000059145	1366278	1368203	1926	-	ENST00000511095	170	UNKL
16	1385119	1385444	326	*	49.603	15.1573	8.74217	2.67241	1.70165	0.00447239	0.0355765	Exon (ENST00000389221/ENSG00000059145, exon 10 of 15)	ENSG00000059145	1364999	1379683	14685	-	ENST00000397464	-5437	UNKL
1	234501310	234501625	316	*	16.8892	0.943023	2.97606	0.167025	3.98737	0.000884859	0.0113146	Distal Intergenic	ENSG00000059588	234391313	234479179	87867	-	ENST00000040877	-22132	TARBP1
9	111631314	111631674	361	*	83.3721	12.3145	14.6943	2.17133	2.74622	2.41223e-06	0.000224132	Promoter (<=1kb)	ENSG00000059769	111631334	111654345	23012	+	ENST00000313525	0	DNAJC25
12	7919344	7919796	453	*	42.216	8.52404	7.44015	1.50323	2.29056	0.000411667	0.00690004	Promoter (<=1kb)	ENSG00000059804	7919231	7919750	520	-	ENST00000543435	0	SLC2A3
12	7929923	7930309	387	*	4.2258	28.4239	0.744015	5.01076	-2.71591	0.000466301	0.00762917	Promoter (<=1kb)	ENSG00000059804	7921545	7930055	8511	-	ENST00000479059	0	SLC2A3
12	7928118	7928412	295	*	18.9997	1.89065	3.34807	0.334051	3.24262	0.00159793	0.0173275	Promoter (1-2kb)	ENSG00000059804	7925358	7930035	4678	-	ENST00000490763	1623	SLC2A3
12	10709819	10710202	384	*	1.06003	16.105	0.186004	2.83943	-3.78205	0.00136958	0.0154568	Promoter (<=1kb)	ENSG00000060138	10699427	10710120	10694	-	ENST00000546164	0	YBX3
12	10641661	10641963	303	*	1.06003	15.1573	0.186004	2.67241	-3.69528	0.00213372	0.0210351	Intron (ENST00000075503/ENSG00000060140, intron 1 of 10)	ENSG00000060140	10627640	10629638	1999	-	ENST00000542924	-12024	STYK1
12	883770	884103	334	*	17.9445	1.89065	3.16206	0.334051	3.16071	0.00236482	0.0224066	Promoter (2-3kb)	ENSG00000060237	881764	884688	2925	+	ENST00000534872	2007	WNK1
12	839822	840121	300	*	1.06003	16.105	0.186004	2.83943	-3.78205	0.00136958	0.0154568	Intron (ENST00000315939/ENSG00000060237, intron 4 of 27)	ENSG00000060237	829925	861135	31211	+	ENST00000540360	9898	WNK1
12	752673	753635	963	*	183.624	72.0141	32.3646	12.6939	1.34876	0.0037935	0.0312764	Promoter (<=1kb)	ENSG00000060237	752923	911451	158529	+	ENST00000530271	0	WNK1
12	751697	752111	415	*	13.7233	54.0095	2.41805	9.52045	-1.96745	0.00116955	0.0142588	Promoter (<=1kb)	ENSG00000060237	752579	911452	158874	+	ENST00000315939	-468	WNK1
12	889931	890432	502	*	1.06003	19.8954	0.186004	3.50754	-4.08479	0.000248027	0.00480673	Intron (ENST00000315939/ENSG00000060237, intron 21 of 27)	ENSG00000060237	896623	901074	4452	+	ENST00000542424	-6191	WNK1
12	891077	891488	412	*	30.6079	4.73355	5.39411	0.835127	2.65967	0.000883969	0.0113146	Intron (ENST00000315939/ENSG00000060237, intron 22 of 27)	ENSG00000060237	896623	901074	4452	+	ENST00000542424	-5135	WNK1
10	68769366	68769871	506	*	3.17054	31.2668	0.558011	5.51184	-3.25413	8.09767e-05	0.00233273	Intron (ENST00000630771/ENSG00000060339, intron 16 of 23)	ENSG00000060339	68773059	68786986	13928	+	ENST00000398676	-3188	CCAR1
10	68763551	68763847	297	*	22.1656	0.943023	3.90608	0.167025	4.37717	0.000109596	0.00283667	Promoter (2-3kb)	ENSG00000060339	68760810	68771331	10522	+	ENST00000539250	2742	CCAR1
20	62811423	62811764	342	*	44.3266	1.89065	7.81216	0.334051	4.45962	3.56323e-07	5.48561e-05	Exon (ENST00000290291/ENSG00000060491, exon 6 of 7)	ENSG00000060491	62807273	62810560	3288	+	ENST00000450048	4151	OGFR
1	29236552	29236874	323	*	37.9948	0.943023	6.69613	0.167025	5.1514	3.45318e-07	5.38256e-05	Promoter (<=1kb)	ENSG00000060656	29236639	29326669	90031	+	ENST00000460170	0	PTPRU
1	31268404	31268774	371	*	3.17054	22.7383	0.558011	4.00861	-2.79685	0.0011736	0.0142588	Promoter (<=1kb)	ENSG00000060688	31259710	31269666	9957	-	ENST00000373720	892	SNRNP40
1	31273438	31273823	386	*	5.28108	24.6335	0.930019	4.34266	-2.19681	0.00390492	0.0319117	Intron (ENST00000263694/ENSG00000060688, intron 5 of 9)	ENSG00000060688	31259710	31269666	9957	-	ENST00000373720	-3773	SNRNP40
1	31275413	31275747	335	*	28.4973	2.83829	5.0221	0.501076	3.2695	0.000214972	0.004567	Intron (ENST00000263694/ENSG00000060688, intron 5 of 9)	ENSG00000060688	31259710	31269666	9957	-	ENST00000373720	-5748	SNRNP40
1	103108274	103108725	452	*	40.1054	6.6288	7.06814	1.16918	2.57342	0.000137515	0.00338989	Promoter (<=1kb)	ENSG00000060718	102876467	103108496	232030	-	ENST00000358392	0	COL11A1
11	32916803	32917138	336	*	1.06003	18.0002	0.186004	3.17348	-3.94135	0.000575412	0.00856519	Intron (ENST00000650167/ENSG00000060749, intron 1 of 12)	ENSG00000060749	32925972	32993316	67345	+	ENST00000527788	-8834	QSER1
11	32971768	32972149	382	*	1.06003	17.0526	0.186004	3.00646	-3.8639	0.000884859	0.0113146	Intron (ENST00000650167/ENSG00000060749, intron 10 of 12)	ENSG00000060749	32957806	32969068	11263	+	ENST00000528034	13963	QSER1
11	32892482	32894086	1605	*	333.474	137.399	58.7772	24.2187	1.27836	0.00380385	0.0313594	Promoter (<=1kb)	ENSG00000060749	32892811	32980270	87460	+	ENST00000650167	0	QSER1
6	166382558	166382922	365	*	58.0452	0.943023	10.2302	0.167025	5.76121	1.09629e-09	7.7978e-07	Promoter (<=1kb)	ENSG00000060762	166365074	166382893	17820	-	ENST00000487218	0	MPC1
12	24880110	24880491	382	*	22.1656	0.943023	3.90608	0.167025	4.37717	0.000109596	0.00283667	Promoter (<=1kb)	ENSG00000060982	24836447	24881398	44952	-	ENST00000612790	907	BCAT1
12	24948961	24949259	299	*	25.3314	0.943023	4.46409	0.167025	4.5688	3.36527e-05	0.0012864	Promoter (<=1kb)	ENSG00000060982	24810024	24949101	139078	-	ENST00000261192	0	BCAT1
12	24897596	24897957	362	*	4.2258	24.6335	0.744015	4.34266	-2.51043	0.0016487	0.0176582	Intron (ENST00000261192/ENSG00000060982, intron 2 of 10)	ENSG00000060982	24814803	24902296	87494	-	ENST00000538118	4339	BCAT1
12	24808538	24808917	380	*	1.06003	21.7906	0.186004	3.84159	-4.21526	0.000109596	0.00283667	Downstream (1-2kb)	ENSG00000060982	24817656	24830328	12673	-	ENST00000543099	21411	BCAT1
12	47798350	47799031	682	*	82.3168	0.943023	14.5083	0.167025	6.26433	4.38568e-12	1.64293e-08	Promoter (<=1kb)	ENSG00000061273	47783674	47799140	15467	-	ENST00000477203	109	HDAC7
12	47793323	47793784	462	*	63.3217	10.4193	11.1602	1.83728	2.58839	2.01462e-05	0.00095011	Promoter (<=1kb)	ENSG00000061273	47782726	47793498	10773	-	ENST00000459625	0	HDAC7
8	20303206	20303778	573	*	52.7688	0.943023	9.30019	0.167025	5.62401	5.3911e-09	2.63423e-06	Promoter (<=1kb)	ENSG00000061337	20246165	20303963	57799	-	ENST00000381569	185	LZTS1
5	123156284	123156752	469	*	2.11529	21.7906	0.372007	3.84159	-3.29364	0.000506526	0.00811481	Intron (ENST00000407847/ENSG00000061455, intron 4 of 7)	ENSG00000061455	123173401	123180319	6919	+	ENST00000427739	-16649	PRDM6
20	35618508	35619353	846	*	218.448	53.0619	38.5028	9.35343	2.03883	1.82756e-05	0.000871028	Promoter (<=1kb)	ENSG00000061656	35619585	35621049	1465	+	ENST00000430878	-232	SPAG4
3	195895073	195896563	1491	*	406.289	178.147	71.6114	31.4008	1.18882	0.00644802	0.0456706	Promoter (<=1kb)	ENSG00000061938	195863364	195895561	32198	-	ENST00000671753	0	TNK2
16	68668256	68668756	501	*	8.44691	35.0572	1.48803	6.17994	-2.03814	0.00406065	0.0329396	Intron (ENST00000429102/ENSG00000062038, intron 2 of 15)	ENSG00000062038	68678267	68682392	4126	+	ENST00000569036	-9511	CDH3
5	57209249	57209576	328	*	1.06003	18.0002	0.186004	3.17348	-3.94135	0.000575412	0.00856519	Intron (ENST00000424459/ENSG00000062194, intron 2 of 12)	ENSG00000062194	57214121	57263085	48965	+	ENST00000264779	-4545	GPBP1
5	57192433	57192744	312	*	3.17054	27.4763	0.558011	4.84374	-3.06851	0.000214972	0.004567	Intron (ENST00000424459/ENSG00000062194, intron 2 of 12)	ENSG00000062194	57175946	57263085	87140	+	ENST00000511209	16488	GPBP1
5	57229821	57230122	302	*	5.28108	31.2668	0.930019	5.51184	-2.53922	0.000660977	0.00948094	Promoter (1-2kb)	ENSG00000062194	57231303	57237489	6187	+	ENST00000513732	-1181	GPBP1
5	57223757	57224078	322	*	1.06003	19.8954	0.186004	3.50754	-4.08479	0.000248027	0.00480673	Intron (ENST00000424459/ENSG00000062194, intron 3 of 12)	ENSG00000062194	57231303	57237489	6187	+	ENST00000513732	-7225	GPBP1
5	57255907	57256188	282	*	1.06003	17.0526	0.186004	3.00646	-3.8639	0.000884859	0.0113146	Intron (ENST00000424459/ENSG00000062194, intron 11 of 12)	ENSG00000062194	57248862	57261238	12377	+	ENST00000515484	7046	GPBP1
10	86451070	86451665	596	*	4.2258	25.5811	0.744015	4.50969	-2.5646	0.00119746	0.014347	Intron (ENST00000298767/ENSG00000062650, intron 15 of 18)	ENSG00000062650	86435256	86444032	8777	-	ENST00000484070	-7039	WAPL
17	59706838	59707122	285	*	3.17054	26.5287	0.558011	4.67671	-3.01811	0.000299755	0.00562304	Promoter (<=1kb)	ENSG00000062716	59707192	59707676	485	+	ENST00000588915	-70	VMP1
17	59822334	59822685	352	*	4.2258	25.5811	0.744015	4.50969	-2.5646	0.00119746	0.014347	Intron (ENST00000262291/ENSG00000062716, intron 10 of 11)	ENSG00000062716	59837628	59840223	2596	+	ENST00000591782	-14943	VMP1
17	60463949	60464279	331	*	22.1656	2.83829	3.90608	0.501076	2.90873	0.00166513	0.0176708	Promoter (<=1kb)	ENSG00000062725	60459507	60465161	5655	-	ENST00000592995	882	APPBP2
17	60461086	60461428	343	*	21.1103	3.78593	3.72007	0.668102	2.43896	0.00607288	0.0435653	Exon (ENST00000592995/ENSG00000062725, exon 2 of 2)	ENSG00000062725	60459507	60465161	5655	-	ENST00000592995	3733	APPBP2
17	60483357	60483764	408	*	1.06003	22.7383	0.186004	4.00861	-4.27631	7.35111e-05	0.00217179	Intron (ENST00000083182/ENSG00000062725, intron 3 of 12)	ENSG00000062725	60459507	60465161	5655	-	ENST00000592995	-18197	APPBP2
12	53031206	53031514	309	*	5.28108	23.6859	0.930019	4.17564	-2.14052	0.00528628	0.039216	Intron (ENST00000420463/ENSG00000063046, intron 8 of 14)	ENSG00000063046	53034646	53037724	3079	+	ENST00000553209	-3132	EIF4B
12	52991928	52992836	909	*	18.9997	62.538	3.34807	11.0237	-1.71263	0.00223194	0.0217455	Distal Intergenic	ENSG00000063046	53006282	53021758	15477	+	ENST00000551527	-13446	EIF4B
19	47690052	47690333	282	*	2.11529	20.843	0.372007	3.67456	-3.22989	0.000739506	0.010364	Intron (ENST00000599924/ENSG00000268746, intron 1 of 2)	ENSG00000063169	47699965	47703276	3312	+	ENST00000602258	-9632	BICRA
19	47696659	47697076	418	*	32.7184	6.6288	5.76611	1.16918	2.2807	0.00115274	0.0141414	Promoter (2-3kb)	ENSG00000063169	47699965	47703276	3312	+	ENST00000602258	-2889	BICRA
19	47688819	47689143	325	*	33.7737	3.78593	5.95212	0.668102	3.11384	0.000102431	0.00283667	Intron (ENST00000599924/ENSG00000268746, intron 1 of 2)	ENSG00000063169	47678962	47703222	24261	+	ENST00000614245	9858	BICRA
19	55451122	55451738	617	*	103.422	39.7953	18.2284	7.01507	1.37488	0.00636949	0.0451531	Downstream (1-2kb)	ENSG00000063241	55452989	55455585	2597	-	ENST00000590921	3847	ISOC2
19	55685516	55685810	295	*	56.99	0.943023	10.0442	0.167025	5.73479	1.4198e-09	9.17025e-07	Exon (ENST00000270460/ENSG00000063245, exon 3 of 11)	ENSG00000063245	55680676	55689915	9240	+	ENST00000591743	4841	EPN1
19	55691721	55692039	319	*	35.8843	10.4193	6.32413	1.83728	1.77113	0.00561466	0.0412579	Promoter (<=1kb)	ENSG00000063245	55692648	55693387	740	+	ENST00000586194	-609	EPN1
5	431303	431766	464	*	43.2713	0.943023	7.62615	0.167025	5.33845	7.2206e-08	1.79531e-05	Promoter (<=1kb)	ENSG00000063438	432025	435109	3085	+	ENST00000507048	-259	AHRR
5	372151	374353	2203	*	383.073	149.718	67.5193	26.39	1.35458	0.00200226	0.0206765	Intron (ENST00000505113/ENSG00000288622, intron 5 of 12)	ENSG00000063438	343528	353911	10384	+	ENST00000504625	28624	AHRR
5	322653	322978	326	*	55.9347	9.47166	9.8582	1.67025	2.54559	3.90937e-05	0.00147433	Promoter (<=1kb)	ENSG00000063438	322640	369849	47210	+	ENST00000515206	14	AHRR
5	320817	321226	410	*	56.99	0.943023	10.0442	0.167025	5.73479	1.4198e-09	9.17025e-07	Promoter (<=1kb)	ENSG00000063438	321714	438285	116572	+	ENST00000684583	-488	AHRR
5	424277	424749	473	*	7.39163	34.1096	1.30203	6.01292	-2.1884	0.00281747	0.0258819	Promoter (1-2kb)	ENSG00000063438	422377	423927	1551	+	ENST00000510910	1901	AHRR
5	427392	428041	650	*	42.216	9.47166	7.44015	1.67025	2.14064	0.000812684	0.0112924	Promoter (<=1kb)	ENSG00000063438	427918	434409	6492	+	ENST00000511487	0	AHRR
X	150682115	150682475	361	*	17.9445	0.943023	3.16206	0.167025	4.07421	0.000575412	0.00856519	Distal Intergenic	ENSG00000063601	150692971	150731475	38505	+	ENST00000493995	-10496	MTMR1
X	150751880	150752190	311	*	2.11529	18.0002	0.372007	3.17348	-3.01974	0.00236482	0.0224066	Intron (ENST00000485376/ENSG00000063601, intron 14 of 16)	ENSG00000063601	150735399	150751289	15891	+	ENST00000370387	16482	MTMR1
X	150710173	150710775	603	*	6.33635	28.4239	1.11602	5.01076	-2.14482	0.002639	0.0244286	Intron (ENST00000493995/ENSG00000063601, intron 2 of 8)	ENSG00000063601	150718677	150764924	46248	+	ENST00000488357	-7902	MTMR1
2	240371608	240372032	425	*	40.1054	12.3145	7.06814	2.17133	1.69269	0.00649311	0.0457477	Distal Intergenic	ENSG00000063660	240435663	240468076	32414	+	ENST00000264039	-63631	GPC1
14	77782061	77782411	351	*	16.8892	0.943023	2.97606	0.167025	3.98737	0.000884859	0.0113146	Distal Intergenic	ENSG00000063761	77800109	77935014	134906	+	ENST00000238561	-17698	ADCK1
16	1806565	1806916	352	*	6.33635	33.162	1.11602	5.84589	-2.36631	0.00185899	0.0194327	Intron (ENST00000564445/ENSG00000063854, intron 8 of 8)	ENSG00000063854	1809105	1812419	3315	-	ENST00000567398	5503	HAGH
16	1817261	1817887	627	*	46.4371	8.52404	8.18416	1.50323	2.42768	0.000162828	0.00368421	Promoter (<=1kb)	ENSG00000063854	1807577	1816907	9331	-	ENST00000566644	-355	HAGH
4	2487222	2487503	282	*	1.06003	16.105	0.186004	2.83943	-3.78205	0.00136958	0.0154568	Promoter (2-3kb)	ENSG00000063978	2489811	2500698	10888	+	ENST00000513450	-2308	RNF4
4	2488191	2488488	298	*	18.9997	0.943023	3.34807	0.167025	4.15612	0.000376589	0.00638639	Promoter (1-2kb)	ENSG00000063978	2489811	2500698	10888	+	ENST00000513450	-1323	RNF4
4	2514924	2515432	509	*	5.28108	23.6859	0.930019	4.17564	-2.14052	0.00528628	0.039216	Promoter (2-3kb)	ENSG00000063978	2512477	2625320	112844	+	ENST00000508235	2448	RNF4
4	2468575	2468873	299	*	54.8794	5.68118	9.67219	1.00215	3.24269	1.23401e-06	0.000137582	Promoter (<=1kb)	ENSG00000063978	2468729	2500738	32010	+	ENST00000504224	0	RNF4
4	41574186	41574467	282	*	2.11529	16.105	0.372007	2.83943	-2.86044	0.00524731	0.039216	Intron (ENST00000513024/ENSG00000064042, intron 3 of 25)	ENSG00000064042	41538174	41697544	159371	+	ENST00000511496	36013	LIMCH1
4	41632652	41633207	556	*	29.5526	0.943023	5.2081	0.167025	4.79018	7.53307e-06	0.000465418	Exon (ENST00000503057/ENSG00000064042, exon 11 of 32)	ENSG00000064042	41613476	41697483	84008	+	ENST00000508466	19177	LIMCH1
4	41513127	41513411	285	*	1.06003	14.2097	0.186004	2.50538	-3.60296	0.00334606	0.0287979	Intron (ENST00000513024/ENSG00000064042, intron 2 of 25)	ENSG00000064042	41538157	41700044	161888	+	ENST00000503057	-24746	LIMCH1
4	41635043	41635477	435	*	1.06003	17.0526	0.186004	3.00646	-3.8639	0.000884859	0.0113146	Intron (ENST00000513024/ENSG00000064042, intron 8 of 25)	ENSG00000064042	41613476	41697483	84008	+	ENST00000508466	21568	LIMCH1
12	26997784	26998065	282	*	1.06003	17.0526	0.186004	3.00646	-3.8639	0.000884859	0.0113146	Promoter (<=1kb)	ENSG00000064115	26976262	26996785	20524	-	ENST00000543882	-1000	TM7SF3
12	26977539	26977835	297	*	1.06003	21.7906	0.186004	3.84159	-4.21526	0.000109596	0.00283667	Promoter (1-2kb)	ENSG00000064115	26974096	26975775	1680	-	ENST00000544179	-1765	TM7SF3
17	49987802	49988384	583	*	58.0452	6.6288	10.2302	1.16918	3.10547	1.8279e-06	0.000180283	Downstream (1-2kb)	ENSG00000064195	49991335	49993703	2369	-	ENST00000512495	5319	DLX3
3	98732304	98732999	696	*	115.031	35.0572	20.2744	6.17994	1.71043	0.000662374	0.0094925	Promoter (<=1kb)	ENSG00000064225	98732369	98782917	50549	+	ENST00000466482	0	ST3GAL6
7	139653698	139654005	308	*	21.1103	0.943023	3.72007	0.167025	4.30718	0.000164371	0.00368421	Intron (ENST00000406875/ENSG00000064393, intron 2 of 14)	ENSG00000064393	139583524	139717013	133490	-	ENST00000342645	63008	HIPK2
7	139689027	139689308	282	*	2.11529	17.0526	0.372007	3.00646	-2.94229	0.00351516	0.0293388	Intron (ENST00000406875/ENSG00000064393, intron 2 of 14)	ENSG00000064393	139583524	139717013	133490	-	ENST00000342645	27705	HIPK2
19	19191792	19192363	572	*	56.99	0.943023	10.0442	0.167025	5.73479	1.4198e-09	9.17025e-07	Promoter (<=1kb)	ENSG00000064489	19145569	19192158	46590	-	ENST00000354191	0	BORCS8-MEF2B
19	19134572	19134936	365	*	52.7688	9.47166	9.30019	1.67025	2.46172	9.05611e-05	0.00256312	Promoter (2-3kb)	ENSG00000064545	19120992	19132401	11410	-	ENST00000587925	-2172	TMEM161A
19	19153460	19153766	307	*	32.7184	7.57642	5.76611	1.3362	2.09139	0.00185899	0.0194327	Intron (ENST00000424583/ENSG00000213999, intron 1 of 8)	ENSG00000064545	19130265	19138513	8249	-	ENST00000587915	-14948	TMEM161A
19	19117345	19117732	388	*	33.7737	2.83829	5.95212	0.501076	3.51363	4.29727e-05	0.00155889	Downstream (1-2kb)	ENSG00000064545	19119738	19120975	1238	-	ENST00000591443	3243	TMEM161A
20	45891321	45891650	330	*	53.8241	0.943023	9.48619	0.167025	5.65251	4.10498e-09	2.18642e-06	Promoter (<=1kb)	ENSG00000064601	45891322	45898820	7499	+	ENST00000354880	0	CTSA
19	18979898	18980537	640	*	35.8843	3.78593	6.32413	0.668102	3.20099	5.69854e-05	0.00186717	Distal Intergenic	ENSG00000064607	18990893	18991618	726	-	ENST00000597095	11081	SUGP2
19	19028638	19028959	322	*	1.06003	26.5287	0.186004	4.67671	-4.49758	1.57535e-05	0.000762462	Promoter (2-3kb)	ENSG00000064607	18994598	19031030	36433	-	ENST00000598240	2071	SUGP2
19	19012803	19013280	478	*	40.1054	5.68118	7.06814	1.00215	2.79138	5.36474e-05	0.00177327	Intron (ENST00000594773/ENSG00000064607, intron 4 of 11)	ENSG00000064607	18993462	19004269	10808	-	ENST00000597280	-8535	SUGP2
5	122922327	122922608	282	*	1.06003	15.1573	0.186004	2.67241	-3.69528	0.00213372	0.0210351	Intron (ENST00000513613/ENSG00000064652, intron 1 of 4)	ENSG00000064652	122936733	123029354	92622	+	ENST00000502387	-14125	SNX24
2	189783800	189784903	1104	*	155.131	43.5857	27.3425	7.68317	1.82841	0.000151828	0.00368421	Promoter (<=1kb)	ENSG00000064933	189784085	189877628	93544	+	ENST00000418224	0	PMS1
19	3572834	3573872	1039	*	158.297	65.3808	27.9006	11.5248	1.27394	0.00645423	0.0457087	Promoter (<=1kb)	ENSG00000064961	3572944	3579083	6140	+	ENST00000333651	0	HMG20B
19	2128857	2129245	389	*	50.6583	15.1573	8.92818	2.67241	1.73195	0.00374952	0.0309365	Promoter (<=1kb)	ENSG00000065000	2100996	2129121	28126	-	ENST00000644728	0	AP3D1
19	2156909	2157322	414	*	23.2209	0.943023	4.09208	0.167025	4.44391	7.35111e-05	0.00217179	Intron (ENST00000643010/ENSG00000065000, intron 1 of 14)	ENSG00000065000	2100988	2151566	50579	-	ENST00000643116	-5344	AP3D1
19	2107516	2107838	323	*	28.4973	7.57642	5.0221	1.3362	1.8929	0.00689176	0.048122	Promoter (2-3kb)	ENSG00000065000	2102237	2110805	8569	-	ENST00000589369	2967	AP3D1
19	2176888	2177300	413	*	27.442	1.89065	4.8361	0.334051	3.77023	8.1742e-05	0.00233273	Intron (ENST00000686010/ENSG00000104885, intron 1 of 27)	ENSG00000065000	2118821	2164468	45648	-	ENST00000643010	-12421	AP3D1
19	2184426	2184720	295	*	17.9445	0.943023	3.16206	0.167025	4.07421	0.000575412	0.00856519	Intron (ENST00000686010/ENSG00000104885, intron 2 of 27)	ENSG00000065000	2118821	2164468	45648	-	ENST00000643010	-19959	AP3D1
19	2121535	2122164	630	*	67.5428	18.9478	11.9042	3.34051	1.82653	0.0012248	0.0146325	Promoter (<=1kb)	ENSG00000065000	2115347	2120867	5521	-	ENST00000591631	-669	AP3D1
6	35271444	35271745	302	*	2.11529	17.0526	0.372007	3.00646	-2.94229	0.00351516	0.0293388	Promoter (1-2kb)	ENSG00000065029	35270412	35281105	10694	+	ENST00000482946	1033	ZNF76
16	2030767	2031110	344	*	43.2713	0.943023	7.62615	0.167025	5.33845	7.2206e-08	1.79531e-05	Promoter (1-2kb)	ENSG00000065054	2029754	2038024	8271	+	ENST00000561844	1014	SLC9A3R2
16	2044529	2045247	719	*	99.2013	29.3716	17.4843	5.17779	1.75135	0.000636906	0.00925738	Promoter (<=1kb)	ENSG00000065057	2039820	2044826	5007	-	ENST00000565406	0	NTHL1
16	2047465	2048109	645	*	99.2013	15.1573	17.4843	2.67241	2.69984	1.50664e-06	0.000162186	Promoter (<=1kb)	ENSG00000065057	2039815	2047866	8052	-	ENST00000219066	0	NTHL1
6	34795328	34795739	412	*	1.06003	20.843	0.186004	3.67456	-4.1515	0.000164371	0.00368421	Intron (ENST00000192788/ENSG00000065060, intron 1 of 20)	ENSG00000065060	34792083	34877514	85432	+	ENST00000192788	3246	UHRF1BP1
13	98026007	98026288	282	*	1.06003	14.2097	0.186004	2.50538	-3.60296	0.00334606	0.0287979	Distal Intergenic	ENSG00000065150	98019579	98021411	1833	+	ENST00000493122	6429	IPO5
10	124359736	124360255	520	*	1.06003	23.6859	0.186004	4.17564	-4.33489	4.95961e-05	0.00166134	Distal Intergenic	ENSG00000065154	124398021	124403336	5316	-	ENST00000471127	43081	OAT
1	88858868	88859149	282	*	1.06003	18.9478	0.186004	3.34051	-4.01485	0.000376589	0.00638639	Intron (ENST00000370500/ENSG00000137947, intron 5 of 6)	ENSG00000065243	88832929	88833431	503	+	ENST00000495119	25940	PKN2
1	88731090	88731548	459	*	5.28108	26.5287	0.930019	4.67671	-2.3032	0.00214237	0.0210351	Intron (ENST00000316005/ENSG00000065243, intron 1 of 10)	ENSG00000065243	88771455	88804894	33440	+	ENST00000436111	-39907	PKN2
1	88764438	88765039	602	*	4.2258	20.843	0.744015	3.67456	-2.27074	0.00607288	0.0435653	Intron (ENST00000316005/ENSG00000065243, intron 3 of 10)	ENSG00000065243	88771455	88804894	33440	+	ENST00000436111	-6416	PKN2
17	9115622	9115986	365	*	32.7184	0.943023	5.76611	0.167025	4.93644	2.58666e-06	0.000224132	Intron (ENST00000173229/ENSG00000065320, intron 2 of 6)	ENSG00000065320	9162935	9183676	20742	+	ENST00000436734	-46949	NTN1
17	9836747	9837302	556	*	2.11529	36.9525	0.372007	6.51399	-4.05211	2.92973e-06	0.000247003	Intron (ENST00000574745/ENSG00000065325, intron 3 of 12)	ENSG00000065325	9842485	9860071	17587	+	ENST00000304773	-5183	GLP2R
12	56098008	56098497	490	*	42.216	3.78593	7.44015	0.668102	3.43471	1.04861e-05	0.000596823	Promoter (<=1kb)	ENSG00000065361	56098251	56103499	5249	+	ENST00000549832	0	ERBB3
12	56067826	56068391	566	*	35.8843	9.47166	6.32413	1.67025	1.90693	0.00321704	0.0285896	Distal Intergenic	ENSG00000065361	56076799	56083902	7104	+	ENST00000643266	-8408	ERBB3
16	75622864	75623354	491	*	77.0404	2.83829	13.5783	0.501076	4.70047	6.21778e-10	5.739e-07	Promoter (<=1kb)	ENSG00000065457	75596868	75623281	26414	-	ENST00000564657	0	ADAT1
16	75621815	75622168	354	*	25.3314	0.943023	4.46409	0.167025	4.5688	3.36527e-05	0.0012864	Promoter (<=1kb)	ENSG00000065457	75599100	75622466	23367	-	ENST00000566445	298	ADAT1
3	123079769	123080145	377	*	1.06003	15.1573	0.186004	2.67241	-3.69528	0.00213372	0.0210351	Intron (ENST00000316218/ENSG00000065485, intron 1 of 16)	ENSG00000065485	123089107	123111007	21901	+	ENST00000495004	-8962	PDIA5
1	15937007	15937527	521	*	91.8143	32.2144	16.1823	5.67887	1.50713	0.0031084	0.0280838	Promoter (1-2kb)	ENSG00000065526	15938583	15939544	962	+	ENST00000487496	-1056	SPEN
1	15832310	15832750	441	*	36.9396	1.89065	6.51013	0.334051	4.1974	2.92973e-06	0.000247003	Downstream (1-2kb)	ENSG00000065526	15836095	15928557	92463	+	ENST00000673875	-3345	SPEN
1	15894858	15895635	778	*	64.377	18.0002	11.3462	3.17348	1.8309	0.00129563	0.0153952	Intron (ENST00000673875/ENSG00000065526, intron 4 of 11)	ENSG00000065526	15876576	15920906	44331	+	ENST00000442985	18283	SPEN
1	15866197	15866669	473	*	9.50219	36.0048	1.67403	6.34697	-1.90889	0.00561466	0.0412579	Intron (ENST00000673875/ENSG00000065526, intron 1 of 11)	ENSG00000065526	15873502	15876711	3210	+	ENST00000471538	-6833	SPEN
3	123696771	123697065	295	*	15.8339	0.943023	2.79006	0.167025	3.89497	0.00136958	0.0154568	Promoter (1-2kb)	ENSG00000065534	123666243	123698974	32732	-	ENST00000510775	1909	MYLK
3	123756917	123758257	1341	*	17.9445	66.3284	3.16206	11.6918	-1.87927	0.000816616	0.0113146	Promoter (<=1kb)	ENSG00000065534	123620286	123758389	138104	-	ENST00000686822	132	MYLK
3	123678626	123678951	326	*	17.9445	0.943023	3.16206	0.167025	4.07421	0.000575412	0.00856519	Intron (ENST00000686039/ENSG00000065534, intron 3 of 15)	ENSG00000065534	123614225	123682396	68172	-	ENST00000690534	3445	MYLK
10	103967022	103967417	396	*	51.7135	4.73355	9.11418	0.835127	3.41401	3.21674e-06	0.000269181	Promoter (<=1kb)	ENSG00000065613	103967140	104029233	62094	+	ENST00000369755	0	SLK
6	83920534	83920910	377	*	17.9445	1.89065	3.16206	0.334051	3.16071	0.00236482	0.0224066	Intron (ENST00000369681/ENSG00000065615, intron 7 of 15)	ENSG00000065615	83926269	83955375	29107	+	ENST00000479164	-5359	CYB5R4
10	104038374	104038668	295	*	16.8892	0.943023	2.97606	0.167025	3.98737	0.000884859	0.0113146	Exon (ENST00000369733/ENSG00000065618, exon 41 of 51)	ENSG00000065618	104031350	104034130	2781	-	ENST00000647647	-4245	COL17A1
4	37984463	37984871	409	*	40.1054	12.3145	7.06814	2.17133	1.69269	0.00649311	0.0457477	Intron (ENST00000261439/ENSG00000065882, intron 2 of 19)	ENSG00000065882	37977310	38090065	112756	+	ENST00000446803	7154	TBC1D1
4	38032539	38032820	282	*	1.06003	15.1573	0.186004	2.67241	-3.69528	0.00213372	0.0210351	Promoter (2-3kb)	ENSG00000065882	38030391	38049804	19414	+	ENST00000509761	2149	TBC1D1
7	40046633	40047091	459	*	3.17054	24.6335	0.558011	4.34266	-2.91172	0.000589	0.00868462	Promoter (<=1kb)	ENSG00000065883	40045930	40067973	22044	+	ENST00000642592	704	CDK13
7	40079211	40079492	282	*	1.06003	14.2097	0.186004	2.50538	-3.60296	0.00334606	0.0287979	Promoter (<=1kb)	ENSG00000065883	40078414	40095462	17049	+	ENST00000645826	798	CDK13
2	74210840	74211222	383	*	18.9997	0.943023	3.34807	0.167025	4.15612	0.000376589	0.00638639	Promoter (<=1kb)	ENSG00000065911	74212075	74215267	3193	+	ENST00000677558	-853	MTHFD2
X	46771204	46771543	340	*	1.06003	21.7906	0.186004	3.84159	-4.21526	0.000109596	0.00283667	Distal Intergenic	ENSG00000065923	46599251	46759118	159868	-	ENST00000616978	-12087	SLC9A7
X	46795097	46795761	665	*	1.06003	28.4239	0.186004	5.01076	-4.59667	7.53307e-06	0.000465418	Distal Intergenic	ENSG00000065923	46599251	46759118	159868	-	ENST00000616978	-35980	SLC9A7
12	8040451	8040782	332	*	4.2258	22.7383	0.744015	4.00861	-2.39555	0.00314942	0.0281154	Intron (ENST00000162391/ENSG00000065970, intron 2 of 10)	ENSG00000065970	8033360	8050222	16863	+	ENST00000428177	7092	FOXJ2
19	10416302	10416734	433	*	75.9851	25.5811	13.3923	4.50969	1.56565	0.00283474	0.0260065	Promoter (<=1kb)	ENSG00000065989	10416773	10467649	50877	+	ENST00000592685	-39	PDE4A
2	80375636	80375930	295	*	20.055	0.943023	3.53407	0.167025	4.23363	0.000248027	0.00480673	Promoter (2-3kb)	ENSG00000066032	80378687	80546054	167368	+	ENST00000465616	-2757	CTNNA2
19	7991845	7992257	413	*	3.17054	21.7906	0.558011	3.84159	-2.73579	0.00166513	0.0176708	Intron (ENST00000407627/ENSG00000066044, intron 1 of 5)	ENSG00000066044	7963159	8002203	39045	-	ENST00000596459	9946	ELAVL1
12	50560151	50560518	368	*	3.17054	18.9478	0.558011	3.34051	-2.53538	0.00484911	0.0376174	Intron (ENST00000549620/ENSG00000066084, intron 1 of 7)	ENSG00000066084	50504985	50748657	243673	+	ENST00000301180	55167	DIP2B
12	50642613	50642969	357	*	1.06003	20.843	0.186004	3.67456	-4.1515	0.000164371	0.00368421	Promoter (1-2kb)	ENSG00000066084	50640805	50680282	39478	+	ENST00000546719	1809	DIP2B
12	50482046	50482327	282	*	1.06003	19.8954	0.186004	3.50754	-4.08479	0.000248027	0.00480673	Distal Intergenic	ENSG00000066084	50504985	50680282	175298	+	ENST00000549620	-22658	DIP2B
1	43677068	43677383	316	*	5.28108	28.4239	0.930019	5.01076	-2.40229	0.00118483	0.0143102	Intron (ENST00000372396/ENSG00000066135, intron 11 of 21)	ENSG00000066135	43666285	43667062	778	+	ENST00000472265	10784	KDM4A
1	43684126	43684481	356	*	5.28108	26.5287	0.930019	4.67671	-2.3032	0.00214237	0.0210351	Intron (ENST00000372396/ENSG00000066135, intron 12 of 21)	ENSG00000066135	43690590	43692278	1689	+	ENST00000481296	-6109	KDM4A
1	40701135	40701429	295	*	22.1656	3.78593	3.90608	0.668102	2.50894	0.00436855	0.0348244	Intron (ENST00000467203/ENSG00000066136, intron 1 of 5)	ENSG00000066136	40709357	40771603	62247	+	ENST00000372652	-7928	NFYC
2	232902024	232902347	324	*	28.4973	6.6288	5.0221	1.16918	2.08221	0.00348955	0.0293388	Promoter (<=1kb)	ENSG00000066248	232885323	232901462	16140	-	ENST00000416114	-563	NGEF
1	197127874	197128265	392	*	5.28108	24.6335	0.930019	4.34266	-2.19681	0.00390492	0.0319117	Promoter (1-2kb)	ENSG00000066279	197084121	197129974	45854	-	ENST00000367408	1709	ASPM
11	47368942	47369285	344	*	4.2258	21.7906	0.744015	3.84159	-2.3345	0.00436855	0.0348244	Intron (ENST00000378538/ENSG00000066336, intron 2 of 4)	ENSG00000066336	47354913	47378391	23479	-	ENST00000227163	9106	SPI1
3	101676164	101677128	965	*	126.639	48.3238	22.3204	8.5183	1.38743	0.00422419	0.0340822	Promoter (<=1kb)	ENSG00000066422	101649447	101676347	26901	-	ENST00000688910	0	ZBTB11
3	101653996	101654308	313	*	1.06003	17.0526	0.186004	3.00646	-3.8639	0.000884859	0.0113146	Intron (ENST00000312938/ENSG00000066422, intron 8 of 10)	ENSG00000066422	101655841	101659923	4083	-	ENST00000471673	5615	ZBTB11
14	92796717	92797042	326	*	21.1103	0.943023	3.72007	0.167025	4.30718	0.000164371	0.00368421	Promoter (2-3kb)	ENSG00000066455	92794305	92839947	45643	+	ENST00000163416	2413	GOLGA5
14	92786035	92786822	788	*	4.2258	49.2714	0.744015	8.68533	-3.50678	1.27052e-06	0.000140123	Distal Intergenic	ENSG00000066455	92794305	92839947	45643	+	ENST00000163416	-7483	GOLGA5
5	129094409	129095345	937	*	130.86	44.5334	23.0645	7.8502	1.55221	0.00131139	0.0154568	Promoter (<=1kb)	ENSG00000066583	129094749	129114028	19280	+	ENST00000173527	0	ISOC1
14	99730309	99730646	338	*	36.9396	0.943023	6.51013	0.167025	5.1109	4.77852e-07	6.62182e-05	Distal Intergenic	ENSG00000066629	99737693	99909416	171724	+	ENST00000554479	-7047	EML1
14	99754142	99754464	323	*	24.2762	4.73355	4.27809	0.835127	2.32678	0.00528628	0.039216	Intron (ENST00000554479/ENSG00000066629, intron 1 of 10)	ENSG00000066629	99737749	99878552	140804	+	ENST00000555145	16394	EML1
6	125986462	125986805	344	*	24.2762	1.89065	4.27809	0.334051	3.59421	0.000240916	0.00480673	Promoter (<=1kb)	ENSG00000066651	125986479	126008480	22002	+	ENST00000461129	0	TRMT11
16	20741303	20741831	529	*	97.0908	27.4763	17.1123	4.84374	1.81616	0.000425695	0.00704377	Promoter (<=1kb)	ENSG00000066654	20702816	20741815	39000	-	ENST00000636554	0	THUMPD1
8	134714166	134714547	382	*	6.33635	26.5287	1.11602	4.67671	-2.04574	0.00462106	0.0363068	Promoter (1-2kb)	ENSG00000066827	134477792	134713049	235258	-	ENST00000523243	-1118	ZFAT
8	65662712	65663038	327	*	61.2111	13.2621	10.7882	2.33836	2.19532	0.000197348	0.00427913	Intron (ENST00000523170/ENSG00000066855, intron 1 of 6)	ENSG00000066855	65669871	65707976	38106	+	ENST00000517944	-6833	MTFR1
8	65647943	65648342	400	*	43.2713	0.943023	7.62615	0.167025	5.33845	7.2206e-08	1.79531e-05	Intron (ENST00000523170/ENSG00000066855, intron 1 of 6)	ENSG00000066855	65644739	65708338	63600	+	ENST00000424808	3205	MTFR1
8	65645503	65645854	352	*	39.0501	5.68118	6.88214	1.00215	2.75303	0.000178139	0.00391703	Promoter (<=1kb)	ENSG00000066855	65644739	65708338	63600	+	ENST00000424808	765	MTFR1
18	57587393	57588327	935	*	4.2258	49.2714	0.744015	8.68533	-3.50678	1.27052e-06	0.000140123	Promoter (<=1kb)	ENSG00000066926	57551945	57586732	34788	-	ENST00000682485	-662	FECH
10	3082475	3083142	668	*	10.5575	38.8477	1.86004	6.84805	-1.86802	0.00491367	0.0380159	Exon (ENST00000677351/ENSG00000067057, exon 4 of 4)	ENSG00000067057	3070245	3105473	35229	+	ENST00000407806	12231	PFKP
10	3068472	3069325	854	*	116.086	40.7429	20.4604	7.1821	1.5075	0.00247487	0.0232477	Promoter (<=1kb)	ENSG00000067057	3068486	3136798	68313	+	ENST00000381075	0	PFKP
10	3133319	3133732	414	*	29.5526	5.68118	5.2081	1.00215	2.35241	0.002639	0.0244286	Promoter (<=1kb)	ENSG00000067057	3133235	3137715	4481	+	ENST00000433193	85	PFKP
10	1048973	1049424	452	*	39.0501	11.3669	6.88214	2.00431	1.76861	0.00491367	0.0380159	Promoter (<=1kb)	ENSG00000067064	1039419	1049119	9701	-	ENST00000381344	0	IDI1
10	3783478	3784081	604	*	9.50219	36.9525	1.67403	6.51399	-1.94624	0.00449771	0.0356844	Promoter (1-2kb)	ENSG00000067082	3781808	3785183	3376	-	ENST00000380946	1102	KLF6
17	39188028	39188368	341	*	20.055	2.83829	3.53407	0.501076	2.76519	0.00338513	0.0288777	Promoter (<=1kb)	ENSG00000067191	39184325	39187439	3115	-	ENST00000577582	-590	CACNB1
15	72233266	72233722	457	*	1.06003	32.2144	0.186004	5.67887	-4.7765	2.58666e-06	0.000224132	Promoter (1-2kb)	ENSG00000067225	72218943	72231819	12877	-	ENST00000569050	-1448	PKM
15	72231399	72231842	444	*	32.7184	5.68118	5.76611	1.00215	2.49866	0.00115274	0.0141414	Promoter (<=1kb)	ENSG00000067225	72209783	72231680	21898	-	ENST00000567087	0	PKM
5	55260187	55260468	282	*	2.11529	17.0526	0.372007	3.00646	-2.94229	0.00351516	0.0293388	Intron (ENST00000506435/ENSG00000251307, intron 1 of 4)	ENSG00000067248	55270444	55276360	5917	-	ENST00000513447	15892	DHX29
1	93878850	93879181	332	*	24.2762	0.943023	4.27809	0.167025	4.50771	4.95961e-05	0.00166134	Promoter (<=1kb)	ENSG00000067334	93869798	93879162	9365	-	ENST00000359208	0	DNTTIP2
15	43467731	43468232	502	*	1.06003	34.1096	0.186004	6.01292	-4.85865	1.29886e-06	0.000140628	Intron (ENST00000382044/ENSG00000067369, intron 11 of 27)	ENSG00000067369	43407214	43456331	49118	-	ENST00000411772	-11401	TP53BP1
3	49404161	49405431	1271	*	31.6631	100.442	5.58011	17.7047	-1.66188	0.00121015	0.0144667	Intron (ENST00000422781/ENSG00000067560, intron 1 of 5)	ENSG00000067560	49359145	49411645	52501	-	ENST00000679208	6214	RHOA
17	43496673	43496967	295	*	17.9445	0.943023	3.16206	0.167025	4.07421	0.000575412	0.00856519	Intron (ENST00000650571/ENSG00000067596, intron 9 of 24)	ENSG00000067596	43491194	43526796	35603	+	ENST00000587044	5480	DHX8
1	2133773	2134187	415	*	59.1005	3.78593	10.4162	0.668102	3.91892	1.41575e-07	2.89814e-05	Promoter (<=1kb)	ENSG00000067606	2133638	2148924	15287	+	ENST00000471018	136	PRKCZ
12	77324818	77325153	336	*	43.2713	6.6288	7.62615	1.16918	2.68272	6.40322e-05	0.0020467	Promoter (<=1kb)	ENSG00000067798	77324641	78007031	682391	+	ENST00000550042	178	NAV3
16	4804207	4804677	471	*	58.0452	12.3145	10.2302	2.17133	2.22474	0.000192772	0.00418658	Promoter (1-2kb)	ENSG00000067836	4801029	4802880	1852	-	ENST00000585871	-1328	ROGDI
18	20979126	20979610	485	*	1.06003	24.6335	0.186004	4.34266	-4.39119	3.36527e-05	0.0012864	Intron (ENST00000399799/ENSG00000067900, intron 22 of 32)	ENSG00000067900	20969958	20982783	12826	-	ENST00000583556	3173	ROCK1
18	21009117	21009398	282	*	1.06003	13.2621	0.186004	2.33836	-3.50432	0.00528154	0.039216	Intron (ENST00000399799/ENSG00000067900, intron 13 of 32)	ENSG00000067900	20969958	20982783	12826	-	ENST00000583556	-26335	ROCK1
18	21011487	21011819	333	*	17.9445	0.943023	3.16206	0.167025	4.07421	0.000575412	0.00856519	Intron (ENST00000399799/ENSG00000067900, intron 13 of 32)	ENSG00000067900	20969958	20982783	12826	-	ENST00000583556	-28705	ROCK1
18	21102534	21103227	694	*	22.1656	0.943023	3.90608	0.167025	4.37717	0.000109596	0.00283667	Intron (ENST00000399799/ENSG00000067900, intron 1 of 32)	ENSG00000067900	20949952	21111020	161069	-	ENST00000635540	7793	ROCK1
16	67036960	67037295	336	*	3.17054	22.7383	0.558011	4.00861	-2.79685	0.0011736	0.0142588	Promoter (<=1kb)	ENSG00000067955	67036427	67066962	30536	+	ENST00000567947	534	CBFB
16	67092699	67093064	366	*	4.2258	28.4239	0.744015	5.01076	-2.71591	0.000466301	0.00762917	Promoter (<=1kb)	ENSG00000067955	67093398	67099391	5994	+	ENST00000568858	-334	CBFB
2	239275538	239275832	295	*	17.9445	1.89065	3.16206	0.334051	3.16071	0.00236482	0.0224066	Intron (ENST00000345617/ENSG00000068024, intron 2 of 26)	ENSG00000068024	239094890	239298530	203641	-	ENST00000535493	22698	HDAC4
3	50336936	50337528	593	*	149.855	27.4763	26.4125	4.84374	2.44169	1.70346e-06	0.000178251	Promoter (<=1kb)	ENSG00000068028	50329782	50337464	7683	-	ENST00000327761	0	RASSF1
4	1813178	1813612	435	*	69.6534	15.1573	12.2762	2.67241	2.19041	0.000146896	0.00360138	3' UTR	ENSG00000068078	1804492	1805859	1368	+	ENST00000469068	8687	FGFR3
4	1793358	1793924	567	*	67.5428	18.9478	11.9042	3.34051	1.82653	0.0012248	0.0146325	Promoter (<=1kb)	ENSG00000068078	1793896	1807322	13427	+	ENST00000352904	0	FGFR3
4	1782449	1782832	384	*	60.1558	20.843	10.6022	3.67456	1.5231	0.00695566	0.0482132	Distal Intergenic	ENSG00000068078	1793293	1808867	15575	+	ENST00000440486	-10461	FGFR3
4	1775753	1776085	333	*	33.7737	8.52404	5.95212	1.50323	1.9697	0.00281747	0.0258819	Distal Intergenic	ENSG00000068078	1793293	1808867	15575	+	ENST00000440486	-17208	FGFR3
17	42665733	42666200	468	*	28.4973	4.73355	5.0221	0.835127	2.55701	0.00159155	0.0173275	Exon (ENST00000251412/ENSG00000037042, exon 8 of 11)	ENSG00000068137	42667914	42669698	1785	-	ENST00000591476	3498	PLEKHH3
17	42670754	42671599	846	*	96.0355	6.6288	16.9263	1.16918	3.83068	1.15005e-09	8.12877e-07	Promoter (1-2kb)	ENSG00000068137	42667914	42669698	1785	-	ENST00000591476	-1057	PLEKHH3
15	99579417	99579711	295	*	21.1103	0.943023	3.72007	0.167025	4.30718	0.000164371	0.00368421	Intron (ENST00000560493/ENSG00000068305, intron 1 of 3)	ENSG00000068305	99566483	99645739	79257	+	ENST00000559903	12935	MEF2A
15	99704091	99704372	282	*	1.06003	23.6859	0.186004	4.17564	-4.33489	4.95961e-05	0.00166134	Promoter (2-3kb)	ENSG00000068305	99706595	99715962	9368	+	ENST00000561125	-2223	MEF2A
X	48950499	48950882	384	*	3.17054	22.7383	0.558011	4.00861	-2.79685	0.0011736	0.0142588	Intron (ENST00000376488/ENSG00000068308, intron 1 of 8)	ENSG00000068308	48925934	48957056	31123	-	ENST00000484499	6174	OTUD5
X	48935467	48935849	383	*	17.9445	0.943023	3.16206	0.167025	4.07421	0.000575412	0.00856519	Promoter (<=1kb)	ENSG00000068308	48934582	48936339	1758	-	ENST00000481142	490	OTUD5
X	109695316	109695597	282	*	1.06003	17.0526	0.186004	3.00646	-3.8639	0.000884859	0.0113146	Intron (ENST00000469796/ENSG00000068366, intron 2 of 15)	ENSG00000068366	109681319	109692147	10829	-	ENST00000505855	-3170	ACSL4
10	132572308	132572602	295	*	14.7786	0.943023	2.60405	0.167025	3.79624	0.00213372	0.0210351	Intron (ENST00000368594/ENSG00000068383, intron 1 of 15)	ENSG00000068383	132538139	132710456	172318	+	ENST00000423490	34170	INPP5A
10	132724889	132725501	613	*	27.442	0.943023	4.8361	0.167025	4.68373	1.57535e-05	0.000762462	Intron (ENST00000368594/ENSG00000068383, intron 8 of 15)	ENSG00000068383	132710348	132753972	43625	+	ENST00000498337	14542	INPP5A
10	132723597	132723958	362	*	39.0501	6.6288	6.88214	1.16918	2.53507	0.000178139	0.00391703	Intron (ENST00000368594/ENSG00000068383, intron 8 of 15)	ENSG00000068383	132710348	132753972	43625	+	ENST00000498337	13250	INPP5A
10	132700379	132700711	333	*	23.2209	2.83829	4.09208	0.501076	2.97548	0.0011736	0.0142588	Intron (ENST00000368594/ENSG00000068383, intron 6 of 15)	ENSG00000068383	132710348	132753972	43625	+	ENST00000498337	-9637	INPP5A
X	48991474	48991882	409	*	1.06003	21.7906	0.186004	3.84159	-4.21526	0.000109596	0.00283667	Promoter (<=1kb)	ENSG00000068400	48976907	48991386	14480	-	ENST00000473581	-89	GRIPAP1
X	49003464	49004192	729	*	41.1607	9.47166	7.25414	1.67025	2.10423	0.00101927	0.0128678	Promoter (1-2kb)	ENSG00000068400	48973723	49002264	28542	-	ENST00000376423	-1201	GRIPAP1
X	48483659	48484084	426	*	18.9997	2.83829	3.34807	0.501076	2.68768	0.00484911	0.0376174	Promoter (2-3kb)	ENSG00000068438	48481632	48485984	4353	+	ENST00000489599	2028	FTSJ1
X	48478932	48479272	341	*	1.06003	22.7383	0.186004	4.00861	-4.27631	7.35111e-05	0.00217179	Promoter (<=1kb)	ENSG00000068438	48479038	48486311	7274	+	ENST00000496365	0	FTSJ1
2	86337033	86337640	608	*	102.367	27.4763	18.0424	4.84374	1.89242	0.000240535	0.00480673	Promoter (<=1kb)	ENSG00000068615	86213993	86337626	123634	-	ENST00000538924	0	REEP1
13	112689404	112690269	866	*	64.377	21.7906	11.3462	3.84159	1.55699	0.00544357	0.0401824	Promoter (<=1kb)	ENSG00000068650	112690038	112887168	197131	+	ENST00000375645	0	ATP11A
13	112883303	112883864	562	*	37.9948	9.47166	6.69613	1.67025	1.98911	0.00202491	0.0208281	Promoter (2-3kb)	ENSG00000068650	112880972	112884513	3542	+	ENST00000614170	2332	ATP11A
2	86062509	86062869	361	*	1.06003	23.6859	0.186004	4.17564	-4.33489	4.95961e-05	0.00166134	Promoter (2-3kb)	ENSG00000068654	86054138	86065714	11577	-	ENST00000483538	2845	POLR1A
2	20036032	20036363	332	*	14.7786	0.943023	2.60405	0.167025	3.79624	0.00213372	0.0210351	Promoter (<=1kb)	ENSG00000068697	20033169	20035243	2075	-	ENST00000483117	-790	LAPTM4A
2	46936835	46937285	451	*	3.17054	26.5287	0.558011	4.67671	-3.01811	0.000299755	0.00562304	Intron (ENST00000409245/ENSG00000068724, intron 2 of 20)	ENSG00000068724	46941224	47076123	134900	+	ENST00000319190	-3939	TTC7A
2	47007458	47007842	385	*	46.4371	6.6288	8.18416	1.16918	2.78432	3.03616e-05	0.00126049	Promoter (<=1kb)	ENSG00000068724	47007004	47075432	68429	+	ENST00000652236	455	TTC7A
2	46928717	46929057	341	*	20.055	0.943023	3.53407	0.167025	4.23363	0.000248027	0.00480673	Intron (ENST00000409245/ENSG00000068724, intron 2 of 20)	ENSG00000068724	46941224	47076123	134900	+	ENST00000319190	-12167	TTC7A
2	47000370	47000665	296	*	15.8339	0.943023	2.79006	0.167025	3.89497	0.00136958	0.0154568	Intron (ENST00000409245/ENSG00000068724, intron 9 of 20)	ENSG00000068724	47005932	47049980	44049	+	ENST00000440051	-5267	TTC7A
3	48734477	48734974	498	*	72.8192	26.5287	12.8343	4.67671	1.45213	0.00552056	0.0407155	Intron (ENST00000433104/ENSG00000068745, intron 3 of 8)	ENSG00000068745	48693456	48740353	46898	-	ENST00000433104	5379	IP6K2
2	45507352	45507883	532	*	1.06003	21.7906	0.186004	3.84159	-4.21526	0.000109596	0.00283667	Intron (ENST00000263736/ENSG00000068784, intron 14 of 20)	ENSG00000068784	45418455	45549072	130618	-	ENST00000475073	41189	SRBD1
5	62355725	62356082	358	*	4.2258	26.5287	0.744015	4.67671	-2.61682	0.000872039	0.0113146	Promoter (2-3kb)	ENSG00000068796	62353275	62355254	1980	+	ENST00000673733	2451	KIF2A
11	64742680	64743128	449	*	90.7591	21.7906	15.9963	3.84159	2.05171	0.000165164	0.0036983	Promoter (<=1kb)	ENSG00000068831	64739379	64742946	3568	-	ENST00000445445	0	RASGRP2
11	64741745	64742130	386	*	51.7135	0.943023	9.11418	0.167025	5.59493	7.10124e-09	3.28422e-06	Promoter (<=1kb)	ENSG00000068831	64740866	64742937	2072	-	ENST00000394428	807	RASGRP2
2	53960005	53960442	438	*	28.4973	5.68118	5.0221	1.00215	2.30017	0.00348955	0.0293388	Intron (ENST00000404125/ENSG00000068878, intron 1 of 46)	ENSG00000068878	53936095	53970778	34684	-	ENST00000481518	10336	PSME4
2	53915159	53915478	320	*	1.06003	14.2097	0.186004	2.50538	-3.60296	0.00334606	0.0287979	Intron (ENST00000404125/ENSG00000068878, intron 20 of 46)	ENSG00000068878	53907973	53908843	871	-	ENST00000461810	-6317	PSME4
2	53804985	53805316	332	*	15.8339	0.943023	2.79006	0.167025	3.89497	0.00136958	0.0154568	Intron (ENST00000685508/ENSG00000068912, intron 8 of 12)	ENSG00000068912	53800911	53818802	17892	+	ENST00000684835	4075	ERLEC1
11	64924632	64925006	375	*	67.5428	10.4193	11.9042	1.83728	2.68132	9.41047e-06	0.000563145	Promoter (<=1kb)	ENSG00000068971	64924689	64934475	9787	+	ENST00000164133	0	PPP2R5B
11	64747677	64748190	514	*	78.0956	27.4763	13.7643	4.84374	1.5025	0.00397741	0.0324093	Promoter (<=1kb)	ENSG00000068976	64746389	64748888	2500	-	ENST00000483742	698	PYGM
5	67016109	67016526	418	*	2.11529	18.9478	0.372007	3.34051	-3.09324	0.00159793	0.0173275	Intron (ENST00000403625/ENSG00000069020, intron 4 of 28)	ENSG00000069020	67004752	67104575	99824	+	ENST00000447738	11358	MAST4
5	66743915	66744395	481	*	5.28108	22.7383	0.930019	4.00861	-2.08194	0.00716778	0.0490647	Intron (ENST00000406374/ENSG00000069020, intron 1 of 5)	ENSG00000069020	66738031	66788705	50675	+	ENST00000478569	5885	MAST4
1	229507957	229508400	444	*	159.353	62.538	28.0866	11.0237	1.34753	0.0040023	0.032582	Promoter (<=1kb)	ENSG00000069248	229440259	229508341	68083	-	ENST00000261396	0	NUP133
16	46688640	46689341	702	*	104.478	23.6859	18.4144	4.17564	2.1349	4.30509e-05	0.00156072	Promoter (<=1kb)	ENSG00000069329	46656132	46689178	33047	-	ENST00000299138	0	VPS35
16	46957306	46957681	376	*	18.9997	2.83829	3.34807	0.501076	2.68768	0.00484911	0.0376174	Promoter (1-2kb)	ENSG00000069345	46958563	46959611	1049	-	ENST00000569553	1930	DNAJA2
19	44756930	44757420	491	*	97.0908	16.105	17.1123	2.83943	2.58208	3.61816e-06	0.000284322	Promoter (<=1kb)	ENSG00000069399	44757589	44759825	2237	+	ENST00000474300	-169	BCL3
19	44747359	44748134	776	*	247.996	98.5473	43.7109	17.3707	1.33024	0.00308393	0.0278725	Promoter (<=1kb)	ENSG00000069399	44747705	44759486	11782	+	ENST00000403534	0	BCL3
1	5992718	5993057	340	*	72.8192	11.3669	12.8343	2.00431	2.66555	7.78644e-06	0.000476359	Promoter (<=1kb)	ENSG00000069424	5992723	6018963	26241	+	ENST00000657222	0	KCNAB2
1	91796398	91796944	547	*	1.06003	24.6335	0.186004	4.34266	-4.39119	3.36527e-05	0.0012864	Intron (ENST00000533089/ENSG00000069702, intron 2 of 19)	ENSG00000069702	91727777	91766432	38656	-	ENST00000468996	-29967	TGFBR3
1	6424024	6424342	319	*	44.3266	9.47166	7.81216	1.67025	2.21083	0.000518548	0.00824982	Promoter (<=1kb)	ENSG00000069812	6412418	6424670	12253	-	ENST00000377837	328	HES2
3	141924899	141925410	512	*	1.06003	21.7906	0.186004	3.84159	-4.21526	0.000109596	0.00283667	Promoter (2-3kb)	ENSG00000069849	141921948	141925643	3696	+	ENST00000486782	2952	ATP1B3
3	141888801	141889244	444	*	1.06003	18.0002	0.186004	3.17348	-3.94135	0.000575412	0.00856519	Intron (ENST00000475483/ENSG00000069849, intron 1 of 4)	ENSG00000069849	141877529	141913706	36178	+	ENST00000495216	11273	ATP1B3
15	55864423	55864713	291	*	1.06003	17.0526	0.186004	3.00646	-3.8639	0.000884859	0.0113146	Intron (ENST00000508871/ENSG00000069869, intron 3 of 23)	ENSG00000069869	55826922	55915654	88733	-	ENST00000508871	50941	NEDD4
15	55878724	55879026	303	*	1.06003	16.105	0.186004	2.83943	-3.78205	0.00136958	0.0154568	Intron (ENST00000508871/ENSG00000069869, intron 1 of 23)	ENSG00000069869	55826922	55915654	88733	-	ENST00000508871	36628	NEDD4
15	55952964	55953600	637	*	1.06003	32.2144	0.186004	5.67887	-4.7765	2.58666e-06	0.000224132	Promoter (<=1kb)	ENSG00000069869	55862983	55952745	89763	-	ENST00000514893	-220	NEDD4
15	52172216	52172635	420	*	26.3867	6.6288	4.65009	1.16918	1.97168	0.00612771	0.0435721	Intron (ENST00000261837/ENSG00000069966, intron 3 of 12)	ENSG00000069966	52120939	52179887	58949	-	ENST00000396335	7252	GNB5
15	52179477	52180173	697	*	124.528	30.3192	21.9484	5.34482	2.03343	6.21809e-05	0.00199718	Promoter (<=1kb)	ENSG00000069966	52120939	52179887	58949	-	ENST00000396335	0	GNB5
15	55289649	55290478	830	*	112.92	26.5287	19.9024	4.67671	2.0842	4.89735e-05	0.00166134	Promoter (<=1kb)	ENSG00000069974	55202966	55289813	86848	-	ENST00000336787	0	RAB27A
22	19474149	19474692	544	*	45.3818	13.2621	7.99816	2.33836	1.76463	0.00387003	0.0318164	Intron (ENST00000263202/ENSG00000070010, intron 3 of 11)	ENSG00000070010	19467873	19478931	11059	-	ENST00000494054	4239	UFD1
12	12131115	12131409	295	*	14.7786	0.943023	2.60405	0.167025	3.79624	0.00213372	0.0210351	Promoter (<=1kb)	ENSG00000070018	12121047	12131830	10784	-	ENST00000540527	421	LRP6
12	12266667	12267073	407	*	98.146	18.9478	17.2983	3.34051	2.36486	1.54177e-05	0.000762462	Promoter (<=1kb)	ENSG00000070018	12116025	12267044	151020	-	ENST00000261349	0	LRP6
11	601615	601953	339	*	32.7184	9.47166	5.76611	1.67025	1.77415	0.00648527	0.0457477	Promoter (<=1kb)	ENSG00000070047	601657	606842	5186	+	ENST00000532550	0	PHRF1
11	574484	574942	459	*	74.9298	0.943023	13.2063	0.167025	6.12889	2.42258e-11	5.79276e-08	Promoter (1-2kb)	ENSG00000070047	576470	611964	35495	+	ENST00000416188	-1528	PHRF1
11	595517	596050	534	*	59.1005	10.4193	10.4162	1.83728	2.48906	4.39671e-05	0.00159188	Intron (ENST00000416188/ENSG00000070047, intron 6 of 17)	ENSG00000070047	601657	606842	5186	+	ENST00000532550	-5607	PHRF1
11	591951	592366	416	*	47.4924	3.78593	8.37017	0.668102	3.60416	2.75169e-06	0.000236607	Intron (ENST00000416188/ENSG00000070047, intron 5 of 17)	ENSG00000070047	601657	606842	5186	+	ENST00000532550	-9291	PHRF1
9	108876770	108877072	303	*	16.8892	0.943023	2.97606	0.167025	3.98737	0.000884859	0.0113146	Promoter (<=1kb)	ENSG00000070061	108868671	108876701	8031	-	ENST00000675252	-70	ELP1
9	108889870	108890186	317	*	1.06003	22.7383	0.186004	4.00861	-4.27631	7.35111e-05	0.00217179	Promoter (<=1kb)	ENSG00000070061	108879461	108889684	10224	-	ENST00000467959	-187	ELP1
11	17276631	17277163	533	*	102.367	23.6859	18.0424	4.17564	2.1055	5.48536e-05	0.00181207	Promoter (<=1kb)	ENSG00000070081	17276731	17282870	6140	+	ENST00000525637	0	NUCB2
11	17306714	17307008	295	*	22.1656	0.943023	3.90608	0.167025	4.37717	0.000109596	0.00283667	Intron (ENST00000646648/ENSG00000070081, intron 7 of 16)	ENSG00000070081	17310920	17331525	20606	+	ENST00000527580	-3912	NUCB2
14	64758459	64758799	341	*	5.28108	22.7383	0.930019	4.00861	-2.08194	0.00716778	0.0490647	Promoter (<=1kb)	ENSG00000070182	64748955	64757541	8587	-	ENST00000556227	-919	SPTB
9	105242256	105242699	444	*	5.28108	22.7383	0.930019	4.00861	-2.08194	0.00716778	0.0490647	Promoter (1-2kb)	ENSG00000070214	105244622	105397346	152725	+	ENST00000374723	-1923	SLC44A1
17	2271357	2271678	322	*	1.06003	20.843	0.186004	3.67456	-4.1515	0.000164371	0.00368421	Intron (ENST00000263073/ENSG00000070366, intron 8 of 18)	ENSG00000070366	2059850	2266199	206350	-	ENST00000354901	-5159	SMG6
17	2245278	2245663	386	*	5.28108	23.6859	0.930019	4.17564	-2.14052	0.00528628	0.039216	Promoter (<=1kb)	ENSG00000070366	2172802	2244912	72111	-	ENST00000570659	-367	SMG6
17	2246658	2246950	293	*	1.06003	18.9478	0.186004	3.34051	-4.01485	0.000376589	0.00638639	Promoter (1-2kb)	ENSG00000070366	2172802	2244912	72111	-	ENST00000570659	-1747	SMG6
17	2161173	2161531	359	*	2.11529	17.0526	0.372007	3.00646	-2.94229	0.00351516	0.0293388	Intron (ENST00000263073/ENSG00000070366, intron 13 of 18)	ENSG00000070366	2085783	2173071	87289	-	ENST00000570874	11540	SMG6
14	57199583	57199925	343	*	1.06003	17.0526	0.186004	3.00646	-3.8639	0.000884859	0.0113146	Downstream (<1kb)	ENSG00000070367	57206794	57232372	25579	-	ENST00000554011	32447	EXOC5
19	640051	641150	1100	*	192.066	54.0095	33.8527	9.52045	1.82777	0.000120064	0.00300585	Promoter (<=1kb)	ENSG00000070388	639895	644371	4477	+	ENST00000586042	157	FGF22
19	638994	639780	787	*	90.7591	21.7906	15.9963	3.84159	2.05171	0.000165164	0.0036983	Promoter (<=1kb)	ENSG00000070388	639879	641590	1712	+	ENST00000591390	-99	FGF22
19	643198	643757	560	*	117.141	43.5857	20.6464	7.68317	1.42353	0.00341895	0.029122	3' UTR	ENSG00000070388	639895	644371	4477	+	ENST00000586042	3304	FGF22
19	652585	653673	1089	*	82.3168	19.8954	14.5083	3.50754	2.04151	0.000212723	0.004567	Promoter (1-2kb)	ENSG00000070423	647530	650594	3065	-	ENST00000586749	-1992	RNF126
17	2395589	2395977	389	*	70.7087	25.5811	12.4622	4.50969	1.46199	0.00605602	0.0435653	Promoter (<=1kb)	ENSG00000070444	2395330	2396853	1524	-	ENST00000571836	876	MNT
8	42338168	42338531	364	*	1.06003	14.2097	0.186004	2.50538	-3.60296	0.00334606	0.0287979	Promoter (<=1kb)	ENSG00000070501	42338454	42357203	18750	+	ENST00000532157	0	POLB
8	42359950	42360235	286	*	3.17054	18.0002	0.558011	3.17348	-2.46188	0.00696616	0.0482132	Promoter (1-2kb)	ENSG00000070501	42361298	42371808	10511	+	ENST00000517393	-1063	POLB
17	68457125	68457640	516	*	70.7087	10.4193	12.4622	1.83728	2.74729	5.38341e-06	0.000369584	Promoter (<=1kb)	ENSG00000070540	68421281	68457496	36216	-	ENST00000262139	0	WIPI1
5	150521267	150521680	414	*	105.533	4.73355	18.6004	0.835127	4.44138	1.72857e-11	4.51775e-08	Exon (ENST00000522491/ENSG00000070614, exon 2 of 2)	ENSG00000070614	150508131	150558211	50081	+	ENST00000261797	13137	NDST1
5	150541419	150541745	327	*	29.5526	0.943023	5.2081	0.167025	4.79018	7.53307e-06	0.000465418	Exon (ENST00000523767/ENSG00000070614, exon 9 of 14)	ENSG00000070614	150550414	150550899	486	+	ENST00000624156	-8669	NDST1
5	150509452	150510075	624	*	69.6534	19.8954	12.2762	3.50754	1.8009	0.0013415	0.0154568	Promoter (1-2kb)	ENSG00000070614	150508131	150558211	50081	+	ENST00000261797	1322	NDST1
16	57917418	57917758	341	*	1.06003	18.9478	0.186004	3.34051	-4.01485	0.000376589	0.00638639	Exon (ENST00000251102/ENSG00000070729, exon 21 of 33)	ENSG00000070729	57897856	57911901	14046	-	ENST00000569643	-5518	CNGB1
8	100720986	100721900	915	*	103.422	18.9478	18.2284	3.34051	2.44031	8.00269e-06	0.000486675	Promoter (<=1kb)	ENSG00000070756	100702051	100721169	19119	-	ENST00000677765	0	PABPC1
16	58128779	58129508	730	*	97.0908	11.3669	17.1123	2.00431	3.07997	1.2462e-07	2.74261e-05	Promoter (<=1kb)	ENSG00000070761	58113592	58129381	15790	-	ENST00000262498	0	CFAP20
16	58191402	58191773	372	*	1.06003	19.8954	0.186004	3.50754	-4.08479	0.000248027	0.00480673	Promoter (1-2kb)	ENSG00000070770	58157907	58192886	34980	-	ENST00000566813	1113	CSNK2A2
1	44986950	44987271	322	*	32.7184	0.943023	5.76611	0.167025	4.93644	2.58666e-06	0.000224132	Promoter (<=1kb)	ENSG00000070785	44850522	44986722	136201	-	ENST00000620860	-229	EIF2B3
1	44917192	44917517	326	*	23.2209	1.89065	4.09208	0.334051	3.53041	0.000348534	0.00630548	Intron (ENST00000360403/ENSG00000070785, intron 5 of 11)	ENSG00000070785	44850776	44926655	75880	-	ENST00000439363	9138	EIF2B3
5	150293462	150293762	301	*	26.3867	0.943023	4.65009	0.167025	4.62741	2.29623e-05	0.00100031	Downstream (2-3kb)	ENSG00000070808	150219596	150290093	70498	-	ENST00000672479	-3370	CAMK2A
5	150365908	150366390	483	*	33.7737	9.47166	5.95212	1.67025	1.81978	0.00512978	0.039216	Promoter (1-2kb)	ENSG00000070814	150367573	150380859	13287	+	ENST00000515035	-1183	TCOF1
1	22076868	22077302	435	*	3.17054	25.5811	0.558011	4.50969	-2.96589	0.000419448	0.00694655	Promoter (<=1kb)	ENSG00000070831	22077804	22091559	13756	+	ENST00000695861	-502	CDC42
1	22085873	22086161	289	*	3.17054	23.6859	0.558011	4.17564	-2.85542	0.000829981	0.0113146	Intron (ENST00000695855/ENSG00000289694, intron 3 of 5)	ENSG00000070831	22078470	22087263	8794	+	ENST00000695863	7404	CDC42
1	22073276	22074601	1326	*	15.8339	74.8569	2.79006	13.195	-2.2327	9.40518e-05	0.0026438	Promoter (<=1kb)	ENSG00000070831	22072455	22092942	20488	+	ENST00000695801	822	CDC42
16	56900481	56900775	295	*	25.3314	0.943023	4.46409	0.167025	4.5688	3.36527e-05	0.0012864	Promoter (1-2kb)	ENSG00000070915	56902222	56904852	2631	+	ENST00000569002	-1447	SLC12A3
3	8885523	8885844	322	*	1.06003	23.6859	0.186004	4.17564	-4.33489	4.95961e-05	0.00166134	Intron (ENST00000427329/ENSG00000070950, intron 3 of 3)	ENSG00000070950	8890109	8902398	12290	-	ENST00000429790	16554	RAD18
3	8854113	8854530	418	*	3.17054	29.3716	0.558011	5.17779	-3.1643	0.000111734	0.0028552	Intron (ENST00000427329/ENSG00000070950, intron 3 of 3)	ENSG00000070950	8890109	8902398	12290	-	ENST00000429790	47868	RAD18
12	89709694	89710026	333	*	52.7688	15.1573	9.30019	2.67241	1.7907	0.00221541	0.0216332	Promoter (<=1kb)	ENSG00000070961	89655583	89709300	53718	-	ENST00000551310	-395	ATP2B1
2	101862046	101862403	358	*	3.17054	18.9478	0.558011	3.34051	-2.53538	0.00484911	0.0376174	Exon (ENST00000476609/ENSG00000071054, exon 11 of 11)	ENSG00000071054	101866493	101867730	1238	+	ENST00000477711	-4090	MAP4K4
2	101833203	101833560	358	*	21.1103	0.943023	3.72007	0.167025	4.30718	0.000164371	0.00368421	Intron (ENST00000324219/ENSG00000071054, intron 7 of 32)	ENSG00000071054	101839828	101891496	51669	+	ENST00000421882	-6268	MAP4K4
2	101877228	101878082	855	*	14.7786	48.3238	2.60405	8.5183	-1.70139	0.00447239	0.0355765	Intron (ENST00000324219/ENSG00000071054, intron 27 of 32)	ENSG00000071054	101867856	101870085	2230	+	ENST00000491743	9373	MAP4K4
2	101825977	101826565	589	*	6.33635	34.1096	1.11602	6.01292	-2.4068	0.0014361	0.0160751	Promoter (<=1kb)	ENSG00000071054	101825402	101862240	36839	+	ENST00000476609	576	MAP4K4
2	98730324	98730905	582	*	92.8696	4.73355	16.3683	0.835127	4.25719	1.62929e-10	2.28882e-07	Promoter (<=1kb)	ENSG00000071073	98725939	98730248	4310	-	ENST00000495056	-77	MGAT4A
2	101012027	101012679	653	*	3.17054	29.3716	0.558011	5.17779	-3.1643	0.000111734	0.0028552	Intron (ENST00000409028/ENSG00000071082, intron 4 of 4)	ENSG00000071082	101002739	101024032	21294	+	ENST00000441435	9289	RPL31
4	10110863	10111289	427	*	18.9997	1.89065	3.34807	0.334051	3.24262	0.00159793	0.0173275	Intron (ENST00000499869/ENSG00000071127, intron 2 of 14)	ENSG00000071127	10097710	10106556	8847	-	ENST00000264785	-4308	WDR1
7	17911272	17911659	388	*	15.8339	0.943023	2.79006	0.167025	3.89497	0.00136958	0.0154568	Intron (ENST00000428135/ENSG00000071189, intron 1 of 25)	ENSG00000071189	17891562	17900248	8687	-	ENST00000498463	-11025	SNX13
4	147864118	147864437	320	*	18.9997	0.943023	3.34807	0.167025	4.15612	0.000376589	0.00638639	Exon (ENST00000506054/ENSG00000071205, exon 1 of 17)	ENSG00000071205	147860983	148072776	211794	+	ENST00000506054	3136	ARHGAP10
14	76761376	76761939	564	*	84.4274	29.3716	14.8803	5.17779	1.51901	0.00342054	0.0291311	Promoter (<=1kb)	ENSG00000071246	76761468	76783015	21548	+	ENST00000167106	0	VASH1
7	73695393	73695825	433	*	1.06003	24.6335	0.186004	4.34266	-4.39119	3.36527e-05	0.0012864	Promoter (1-2kb)	ENSG00000071462	73694114	73698136	4023	+	ENST00000471215	1280	BUD23
19	1645218	1645716	499	*	80.2062	22.7383	14.1363	4.00861	1.81258	0.000881508	0.0113146	Intron (ENST00000611869/ENSG00000071564, intron 2 of 18)	ENSG00000071564	1609290	1650287	40998	-	ENST00000611869	4571	TCF3
19	1660796	1661222	427	*	3.17054	38.8477	0.558011	6.84805	-3.56617	6.95643e-06	0.000463421	Distal Intergenic	ENSG00000071564	1609292	1652615	43324	-	ENST00000588136	-8182	TCF3
19	1629930	1630687	758	*	90.7591	20.843	15.9963	3.67456	2.11547	0.000109799	0.00283718	Intron (ENST00000611869/ENSG00000071564, intron 4 of 18)	ENSG00000071564	1611687	1622236	10550	-	ENST00000610756	-7695	TCF3
19	1630859	1632029	1171	*	90.7591	30.3192	15.9963	5.34482	1.57758	0.0022891	0.0221222	Exon (ENST00000453954/ENSG00000071564, exon 5 of 20)	ENSG00000071564	1611687	1622236	10550	-	ENST00000610756	-8624	TCF3
19	1432517	1432896	380	*	43.2713	9.47166	7.62615	1.67025	2.17616	0.00064876	0.00940171	Promoter (<=1kb)	ENSG00000071626	1432043	1435684	3642	+	ENST00000589874	475	DAZAP1
19	1412298	1412847	550	*	80.2062	15.1573	14.1363	2.67241	2.39361	2.53323e-05	0.0010788	Promoter (2-3kb)	ENSG00000071626	1409824	1418709	8886	+	ENST00000590419	2475	DAZAP1
19	1407708	1408036	329	*	53.8241	16.105	9.48619	2.83943	1.73243	0.00286303	0.0262274	Promoter (<=1kb)	ENSG00000071626	1407735	1432690	24956	+	ENST00000592453	0	DAZAP1
19	1420368	1420735	368	*	41.1607	0.943023	7.25414	0.167025	5.26652	1.33489e-07	2.74261e-05	Intron (ENST00000336761/ENSG00000071626, intron 4 of 12)	ENSG00000071626	1415970	1435687	19718	+	ENST00000589484	4399	DAZAP1
19	1425317	1425894	578	*	59.1005	12.3145	10.4162	2.17133	2.25068	0.000159888	0.00368421	Promoter (<=1kb)	ENSG00000071626	1426349	1435684	9336	+	ENST00000585485	-455	DAZAP1
19	1579147	1579723	577	*	69.6534	22.7383	12.2762	4.00861	1.60938	0.00378077	0.0311738	Promoter (2-3kb)	ENSG00000071655	1578445	1581737	3293	-	ENST00000589901	2014	MBD3
19	1591994	1592814	821	*	246.941	98.5473	43.5249	17.3707	1.32409	0.0032165	0.0285896	Promoter (<=1kb)	ENSG00000071655	1573596	1592801	19206	-	ENST00000156825	0	MBD3
3	149063109	149063486	378	*	23.2209	0.943023	4.09208	0.167025	4.44391	7.35111e-05	0.00217179	Promoter (2-3kb)	ENSG00000071794	149050270	149060800	10531	-	ENST00000493881	-2310	HLTF
3	149070800	149071081	282	*	1.06003	15.1573	0.186004	2.67241	-3.69528	0.00213372	0.0210351	Intron (ENST00000465259/ENSG00000071794, intron 7 of 24)	ENSG00000071794	149050270	149060800	10531	-	ENST00000493881	-10001	HLTF
3	149038512	149038877	366	*	1.06003	14.2097	0.186004	2.50538	-3.60296	0.00334606	0.0287979	Promoter (1-2kb)	ENSG00000071794	149034989	149040259	5271	-	ENST00000472830	1382	HLTF
3	149032585	149033080	496	*	26.3867	4.73355	4.65009	0.835127	2.44649	0.00288962	0.0262832	Intron (ENST00000465259/ENSG00000071794, intron 24 of 24)	ENSG00000071794	149034989	149040259	5271	-	ENST00000472830	7179	HLTF
X	154448500	154449130	631	*	40.1054	10.4193	7.06814	1.83728	1.93107	0.00232234	0.0223914	Promoter (<=1kb)	ENSG00000071859	154449887	154450289	403	+	ENST00000494278	-757	FAM50A
2	171550971	171551265	295	*	2.11529	26.5287	0.372007	4.67671	-3.57597	8.1742e-05	0.00233273	Exon (ENST00000468308/ENSG00000071967, exon 3 of 3)	ENSG00000071967	171523079	171554607	31529	+	ENST00000445146	27893	CYBRD1
19	14101327	14102058	732	*	53.8241	14.2097	9.48619	2.50538	1.91153	0.00116955	0.0142588	Promoter (<=1kb)	ENSG00000072062	14093650	14101278	7629	-	ENST00000588209	-50	PRKACA
14	68968752	68969134	383	*	24.2762	4.73355	4.27809	0.835127	2.32678	0.00528628	0.039216	Promoter (2-3kb)	ENSG00000072110	68874133	68971794	97662	-	ENST00000683225	2660	ACTN1
14	68939941	68940388	448	*	1.06003	18.9478	0.186004	3.34051	-4.01485	0.000376589	0.00638639	Promoter (1-2kb)	ENSG00000072110	68874133	68938002	63870	-	ENST00000684182	-1940	ACTN1
14	68890976	68891398	423	*	2.11529	18.0002	0.372007	3.17348	-3.01974	0.00236482	0.0224066	Promoter (<=1kb)	ENSG00000072110	68879046	68890142	11097	-	ENST00000544964	-835	ACTN1
14	68913900	68914246	347	*	9.50219	39.7953	1.67403	7.01507	-2.05281	0.00232234	0.0223914	Promoter (1-2kb)	ENSG00000072110	68874132	68912471	38340	-	ENST00000682522	-1430	ACTN1
14	68895308	68895706	399	*	4.2258	24.6335	0.744015	4.34266	-2.51043	0.0016487	0.0176582	Promoter (1-2kb)	ENSG00000072110	68874132	68893775	19644	-	ENST00000684287	-1534	ACTN1
17	19237864	19238420	557	*	71.7639	6.6288	12.6483	1.16918	3.41098	1.16078e-07	2.57811e-05	Promoter (<=1kb)	ENSG00000072134	19237497	19283100	45604	+	ENST00000582969	368	EPN2
2	130391283	130391767	485	*	47.4924	10.4193	8.37017	1.83728	2.1743	0.000513333	0.00818072	Distal Intergenic	ENSG00000072135	130372608	130374533	1926	+	ENST00000462321	18676	PTPN18
2	127657320	127657649	330	*	27.442	0.943023	4.8361	0.167025	4.68373	1.57535e-05	0.000762462	Promoter (1-2kb)	ENSG00000072163	127638425	127656085	17661	-	ENST00000469300	-1236	LIMS2
2	127667027	127667356	330	*	1.06003	22.7383	0.186004	4.00861	-4.27631	7.35111e-05	0.00217179	Promoter (2-3kb)	ENSG00000072163	127638426	127664546	26121	-	ENST00000324938	-2482	LIMS2
2	219473622	219473976	355	*	25.3314	0.943023	4.46409	0.167025	4.5688	3.36527e-05	0.0012864	Promoter (1-2kb)	ENSG00000072195	219471662	219474378	2717	+	ENST00000485069	1961	SPEG
2	219441628	219442586	959	*	178.348	58.7475	31.4346	10.3556	1.59989	0.000750846	0.010519	Promoter (<=1kb)	ENSG00000072195	219442016	219444844	2829	+	ENST00000403148	0	SPEG
2	219431247	219431853	607	*	1.06003	33.162	0.186004	5.84589	-4.81816	1.82875e-06	0.000180283	Promoter (2-3kb)	ENSG00000072195	219434843	219493629	58787	+	ENST00000312358	-2990	SPEG
4	53776607	53777102	496	*	1.06003	19.8954	0.186004	3.50754	-4.08479	0.000248027	0.00480673	Intron (ENST00000507166/ENSG00000282278, intron 12 of 23)	ENSG00000072201	53573626	53701405	127780	-	ENST00000513421	-75203	LNX1
17	19648969	19649347	379	*	64.377	18.9478	11.3462	3.34051	1.7574	0.00191984	0.0200074	Promoter (<=1kb)	ENSG00000072210	19649081	19685700	36620	+	ENST00000672567	0	ALDH3A2
3	196070059	196070702	644	*	3.17054	43.5857	0.558011	7.68317	-3.73167	1.66269e-06	0.000174635	Promoter (<=1kb)	ENSG00000072274	196067607	196069700	2094	-	ENST00000491658	-360	TFRC
17	17818935	17819831	897	*	137.192	32.2144	24.1805	5.67887	2.0859	3.35266e-05	0.0012864	Promoter (<=1kb)	ENSG00000072310	17818223	17819234	1012	-	ENST00000470247	0	SREBF1
5	132904841	132905158	318	*	1.06003	18.9478	0.186004	3.34051	-4.01485	0.000376589	0.00638639	Intron (ENST00000265343/ENSG00000072364, intron 5 of 20)	ENSG00000072364	132896811	132901082	4272	-	ENST00000478588	-3760	AFF4
14	67240396	67240745	350	*	37.9948	10.4193	6.69613	1.83728	1.85332	0.00360547	0.0298663	Promoter (<=1kb)	ENSG00000072415	67240713	67335798	95086	+	ENST00000677382	0	PALS1
14	67259344	67260073	730	*	8.44691	42.6381	1.48803	7.51615	-2.31963	0.00064876	0.00940171	Promoter (2-3kb)	ENSG00000072415	67256611	67335798	79188	+	ENST00000677835	2734	PALS1
X	53391974	53392770	797	*	8.44691	45.481	1.48803	8.01722	-2.41248	0.000332559	0.00615518	Intron (ENST00000675504/ENSG00000072501, intron 19 of 24)	ENSG00000072501	53380620	53396378	15759	-	ENST00000470241	3608	SMC1A
X	53370791	53371090	300	*	1.06003	18.9478	0.186004	3.34051	-4.01485	0.000376589	0.00638639	Distal Intergenic	ENSG00000072501	53381678	53382646	969	-	ENST00000469129	11556	SMC1A
X	53397794	53398176	383	*	16.8892	0.943023	2.97606	0.167025	3.98737	0.000884859	0.0113146	Promoter (1-2kb)	ENSG00000072501	53380620	53396378	15759	-	ENST00000470241	-1417	SMC1A
11	63838101	63838523	423	*	99.2013	26.5287	17.4843	4.67671	1.89754	0.000241346	0.00480673	Promoter (<=1kb)	ENSG00000072518	63838928	63911019	72092	+	ENST00000377810	-405	MARK2
11	63839051	63839505	455	*	109.754	5.68118	19.3444	1.00215	4.24105	3.81051e-11	7.93037e-08	Promoter (<=1kb)	ENSG00000072518	63839093	63909596	70504	+	ENST00000350490	0	MARK2
11	63903063	63903359	297	*	35.8843	8.52404	6.32413	1.50323	2.05685	0.00172833	0.0182382	Promoter (<=1kb)	ENSG00000072518	63903061	63909799	6739	+	ENST00000677303	3	MARK2
11	63892779	63893276	498	*	15.8339	55.9047	2.79006	9.8545	-1.81238	0.00204509	0.0210106	Promoter (1-2kb)	ENSG00000072518	63895186	63909255	14070	+	ENST00000408948	-1910	MARK2
11	63894443	63894775	333	*	4.2258	26.5287	0.744015	4.67671	-2.61682	0.000872039	0.0113146	Promoter (<=1kb)	ENSG00000072518	63895186	63909255	14070	+	ENST00000408948	-411	MARK2
11	63848433	63848815	383	*	4.2258	33.162	0.744015	5.84589	-2.9374	0.000137915	0.00339378	Promoter (1-2kb)	ENSG00000072518	63849963	63899924	49962	+	ENST00000543220	-1148	MARK2
5	163470366	163470882	517	*	1.06003	26.5287	0.186004	4.67671	-4.49758	1.57535e-05	0.000762462	Intron (ENST00000520345/ENSG00000072571, intron 4 of 5)	ENSG00000072571	163460660	163469910	9251	+	ENST00000517936	9707	HMMR
5	132227306	132228209	904	*	170.961	65.3808	30.1326	11.5248	1.38489	0.00294693	0.0267044	Promoter (<=1kb)	ENSG00000072682	132190147	132227853	37707	-	ENST00000360568	0	P4HA2
16	68145255	68145536	282	*	1.06003	13.2621	0.186004	2.33836	-3.50432	0.00528154	0.039216	Intron (ENST00000553077/ENSG00000072736, intron 3 of 8)	ENSG00000072736	68123030	68138784	15755	+	ENST00000565750	22226	NFATC3
16	68139917	68140282	366	*	1.06003	22.7383	0.186004	4.00861	-4.27631	7.35111e-05	0.00217179	Intron (ENST00000553077/ENSG00000072736, intron 3 of 8)	ENSG00000072736	68123030	68138784	15755	+	ENST00000565750	16888	NFATC3
16	68114666	68115204	539	*	6.33635	34.1096	1.11602	6.01292	-2.4068	0.0014361	0.0160751	Intron (ENST00000548144/ENSG00000261864, intron 2 of 2)	ENSG00000072736	68123030	68138784	15755	+	ENST00000565750	-7826	NFATC3
16	68140903	68141347	445	*	1.06003	19.8954	0.186004	3.50754	-4.08479	0.000248027	0.00480673	Intron (ENST00000553077/ENSG00000072736, intron 3 of 8)	ENSG00000072736	68123030	68138784	15755	+	ENST00000565750	17874	NFATC3
5	172159814	172160296	483	*	42.216	10.4193	7.44015	1.83728	2.00485	0.00150116	0.016697	Intron (ENST00000176763/ENSG00000072786, intron 1 of 18)	ENSG00000072786	172106662	172156725	50064	-	ENST00000519710	-3090	STK10
5	172181598	172182415	818	*	56.99	12.3145	10.0442	2.17133	2.19832	0.000232646	0.00480673	Intron (ENST00000176763/ENSG00000072786, intron 1 of 18)	ENSG00000072786	172042079	172188224	146146	-	ENST00000176763	5809	STK10
5	171967506	171967796	291	*	1.06003	18.0002	0.186004	3.17348	-3.94135	0.000575412	0.00856519	Intron (ENST00000517395/ENSG00000072803, intron 1 of 13)	ENSG00000072803	171910672	171977756	67085	-	ENST00000518752	9960	FBXW11
5	171998413	171998889	477	*	1.06003	22.7383	0.186004	4.00861	-4.27631	7.35111e-05	0.00217179	Intron (ENST00000517395/ENSG00000072803, intron 1 of 13)	ENSG00000072803	171910734	172006569	95836	-	ENST00000522507	7680	FBXW11
5	171987276	171987762	487	*	5.28108	30.3192	0.930019	5.34482	-2.495	0.000660977	0.00948094	Intron (ENST00000517395/ENSG00000072803, intron 1 of 13)	ENSG00000072803	171910672	171977756	67085	-	ENST00000518752	-9521	FBXW11
5	171972563	171972872	310	*	16.8892	0.943023	2.97606	0.167025	3.98737	0.000884859	0.0113146	Intron (ENST00000517395/ENSG00000072803, intron 1 of 13)	ENSG00000072803	171910672	171977756	67085	-	ENST00000518752	4884	FBXW11
4	5711087	5711546	460	*	62.2664	12.3145	10.9742	2.17133	2.32581	9.17669e-05	0.00259319	Promoter (<=1kb)	ENSG00000072840	5711201	5814305	103105	+	ENST00000264956	0	EVC
4	5751903	5752269	367	*	26.3867	0.943023	4.65009	0.167025	4.62741	2.29623e-05	0.00100031	Promoter (<=1kb)	ENSG00000072840	5752675	5753929	1255	+	ENST00000514919	-406	EVC
17	5481590	5481995	406	*	1.06003	26.5287	0.186004	4.67671	-4.49758	1.57535e-05	0.000762462	Promoter (<=1kb)	ENSG00000072849	5474610	5482879	8270	-	ENST00000575605	884	DERL2
19	16249102	16249396	295	*	18.9997	2.83829	3.34807	0.501076	2.68768	0.00484911	0.0376174	Distal Intergenic	ENSG00000072958	16234044	16234764	721	+	ENST00000592703	15059	AP1M1
19	44649836	44650266	431	*	6.33635	31.2668	1.11602	5.51184	-2.28175	0.00151665	0.0167334	Promoter (<=1kb)	ENSG00000073008	44650041	44661880	11840	+	ENST00000587785	0	PVR
19	44641935	44642282	348	*	1.06003	22.7383	0.186004	4.00861	-4.27631	7.35111e-05	0.00217179	Promoter (1-2kb)	ENSG00000073008	44643798	44663583	19786	+	ENST00000344956	-1516	PVR
19	44647037	44647552	516	*	67.5428	19.8954	11.9042	3.50754	1.75659	0.00179265	0.0188691	Promoter (2-3kb)	ENSG00000073008	44650041	44661880	11840	+	ENST00000587785	-2489	PVR
12	124811270	124811551	282	*	4.2258	24.6335	0.744015	4.34266	-2.51043	0.0016487	0.0176582	Promoter (2-3kb)	ENSG00000073060	124777212	124814521	37310	-	ENST00000681555	2970	SCARB1
12	124793344	124793690	347	*	28.4973	0.943023	5.0221	0.167025	4.73794	1.08654e-05	0.000596823	Intron (ENST00000657226/ENSG00000287242, intron 2 of 2)	ENSG00000073060	124777212	124789308	12097	-	ENST00000681788	-4037	SCARB1
12	124778405	124778699	295	*	29.5526	0.943023	5.2081	0.167025	4.79018	7.53307e-06	0.000465418	3' UTR	ENSG00000073060	124777873	124786493	8621	-	ENST00000545305	7794	SCARB1
22	50169856	50170168	313	*	33.7737	1.89065	5.95212	0.334051	4.06857	1.05718e-05	0.000596823	Promoter (<=1kb)	ENSG00000073150	50170731	50180292	9562	+	ENST00000159647	-563	PANX2
22	50170726	50171695	970	*	123.473	42.6381	21.7624	7.51615	1.53102	0.00167476	0.0177696	Promoter (<=1kb)	ENSG00000073150	50170731	50180292	9562	+	ENST00000159647	0	PANX2
3	189588955	189589273	319	*	1.06003	20.843	0.186004	3.67456	-4.1515	0.000164371	0.00368421	Distal Intergenic	ENSG00000073282	189631389	189897276	265888	+	ENST00000264731	-42116	TP63
X	10158287	10158910	624	*	56.99	0.943023	10.0442	0.167025	5.73479	1.4198e-09	9.17025e-07	Promoter (<=1kb)	ENSG00000073464	10158448	10233697	75250	+	ENST00000380829	0	CLCN4
5	256600	256978	379	*	1.06003	26.5287	0.186004	4.67671	-4.49758	1.57535e-05	0.000762462	3' UTR	ENSG00000073578	251341	256679	5339	+	ENST00000507522	5260	SDHA
17	40649245	40649659	415	*	39.0501	4.73355	6.88214	0.835127	3.00988	7.02462e-05	0.00217179	Promoter (<=1kb)	ENSG00000073584	40625003	40648654	23652	-	ENST00000643318	-592	SMARCE1
17	39918796	39919077	282	*	1.06003	14.2097	0.186004	2.50538	-3.60296	0.00334606	0.0287979	Promoter (<=1kb)	ENSG00000073605	39904597	39918635	14039	-	ENST00000520542	-162	GSDMB
12	295954	296359	406	*	1.06003	18.9478	0.186004	3.34051	-4.01485	0.000376589	0.00638639	Intron (ENST00000399788/ENSG00000073614, intron 25 of 27)	ENSG00000073614	285456	292925	7470	-	ENST00000540838	-3030	KDM5A
12	368429	368760	332	*	22.1656	0.943023	3.90608	0.167025	4.37717	0.000109596	0.00283667	Intron (ENST00000399788/ENSG00000073614, intron 3 of 27)	ENSG00000073614	366046	388530	22485	-	ENST00000536014	19770	KDM5A
17	44771497	44771791	295	*	27.442	2.83829	4.8361	0.501076	3.2153	0.000299755	0.00562304	Promoter (1-2kb)	ENSG00000073670	44769986	44780610	10625	+	ENST00000587773	1512	ADAM11
17	44783924	44784210	287	*	5.28108	26.5287	0.930019	4.67671	-2.3032	0.00214237	0.0210351	Distal Intergenic	ENSG00000073670	44775558	44777802	2245	+	ENST00000588363	8367	ADAM11
17	44779495	44779856	362	*	41.1607	0.943023	7.25414	0.167025	5.26652	1.33489e-07	2.74261e-05	3' UTR	ENSG00000073670	44775558	44777802	2245	+	ENST00000588363	3938	ADAM11
14	52866845	52867265	421	*	2.11529	18.9478	0.372007	3.34051	-3.09324	0.00159793	0.0173275	Promoter (2-3kb)	ENSG00000073712	52859306	52864521	5216	-	ENST00000553663	-2325	FERMT2
2	168991746	168992089	344	*	1.06003	19.8954	0.186004	3.50754	-4.08479	0.000248027	0.00480673	Intron (ENST00000650372/ENSG00000073734, intron 8 of 27)	ENSG00000073734	168923383	168972032	48650	-	ENST00000439188	-19715	ABCB11
2	168999457	168999738	282	*	1.06003	14.2097	0.186004	2.50538	-3.60296	0.00334606	0.0287979	Intron (ENST00000650372/ENSG00000073734, intron 5 of 27)	ENSG00000073734	168923383	168972032	48650	-	ENST00000439188	-27426	ABCB11
3	185672429	185672741	313	*	21.1103	0.943023	3.72007	0.167025	4.30718	0.000164371	0.00368421	Exon (ENST00000382199/ENSG00000073792, exon 10 of 16)	ENSG00000073792	185675016	185675846	831	-	ENST00000496495	3105	IGF2BP2
3	185695684	185696199	516	*	2.11529	23.6859	0.372007	4.17564	-3.41328	0.000240916	0.00480673	Intron (ENST00000382199/ENSG00000073792, intron 4 of 15)	ENSG00000073792	185649403	185689238	39836	-	ENST00000494906	-6447	IGF2BP2
3	185825727	185826369	643	*	78.0956	26.5287	13.7643	4.67671	1.55289	0.00298368	0.02702	Promoter (<=1kb)	ENSG00000073792	185643130	185825042	181913	-	ENST00000382199	-686	IGF2BP2
3	185849502	185849814	313	*	1.06003	18.0002	0.186004	3.17348	-3.94135	0.000575412	0.00856519	Distal Intergenic	ENSG00000073792	185643130	185825042	181913	-	ENST00000382199	-24461	IGF2BP2
3	185307566	185307885	320	*	1.06003	14.2097	0.186004	2.50538	-3.60296	0.00334606	0.0287979	Intron (ENST00000446828/ENSG00000073803, intron 2 of 12)	ENSG00000073803	185328888	185428994	100107	+	ENST00000428617	-21003	MAP3K13
3	187100985	187101279	295	*	12.668	0.943023	2.23204	0.167025	3.57586	0.00528154	0.039216	Distal Intergenic	ENSG00000073849	187071974	187078551	6578	+	ENST00000470633	29012	ST6GAL1
13	31846429	31847172	744	*	111.865	8.52404	19.7164	1.50323	3.69391	9.80638e-10	7.65334e-07	Promoter (<=1kb)	ENSG00000073910	31846713	32299105	452393	+	ENST00000645780	0	FRY
11	85986283	85986864	582	*	93.9249	36.0048	16.5543	6.34697	1.37999	0.00644802	0.0456706	Promoter (2-3kb)	ENSG00000073921	85958883	85983900	25018	-	ENST00000532603	-2384	PICALM
11	86021013	86021418	406	*	1.06003	28.4239	0.186004	5.01076	-4.59667	7.53307e-06	0.000465418	Promoter (1-2kb)	ENSG00000073921	86007369	86022469	15101	-	ENST00000531771	1051	PICALM
11	86030653	86031378	726	*	2.11529	35.0572	0.372007	6.17994	-3.97642	5.52293e-06	0.000377089	Intron (ENST00000393346/ENSG00000073921, intron 2 of 19)	ENSG00000073921	86007369	86022469	15101	-	ENST00000531771	-8185	PICALM
11	86064303	86064668	366	*	36.9396	9.47166	6.51013	1.67025	1.94861	0.00255104	0.0238694	Intron (ENST00000393346/ENSG00000073921, intron 1 of 19)	ENSG00000073921	85958987	86068780	109794	-	ENST00000356360	4112	PICALM
11	86039789	86040089	301	*	5.28108	28.4239	0.930019	5.01076	-2.40229	0.00118483	0.0143102	Intron (ENST00000393346/ENSG00000073921, intron 1 of 19)	ENSG00000073921	86007369	86022469	15101	-	ENST00000531771	-17321	PICALM
11	85978971	85979615	645	*	9.50219	44.5334	1.67403	7.8502	-2.2146	0.000785983	0.0109457	Promoter (<=1kb)	ENSG00000073921	85974782	85978715	3934	-	ENST00000526907	-257	PICALM
11	86016034	86016334	301	*	1.06003	17.0526	0.186004	3.00646	-3.8639	0.000884859	0.0113146	Intron (ENST00000393346/ENSG00000073921, intron 4 of 19)	ENSG00000073921	86007369	86022469	15101	-	ENST00000531771	6135	PICALM
11	86037974	86038371	398	*	9.50219	36.9525	1.67403	6.51399	-1.94624	0.00449771	0.0356844	Intron (ENST00000393346/ENSG00000073921, intron 1 of 19)	ENSG00000073921	86007369	86022469	15101	-	ENST00000531771	-15506	PICALM
11	86048542	86049182	641	*	6.33635	36.0048	1.11602	6.34697	-2.48453	0.000860935	0.0113146	Intron (ENST00000393346/ENSG00000073921, intron 1 of 19)	ENSG00000073921	85958987	86068780	109794	-	ENST00000356360	19598	PICALM
11	85956655	85956951	297	*	2.11529	21.7906	0.372007	3.84159	-3.29364	0.000506526	0.00811481	Downstream (<1kb)	ENSG00000073921	85958811	85977005	18195	-	ENST00000526548	20054	PICALM
17	46739126	46740065	940	*	9.50219	70.1189	1.67403	12.3599	-2.86799	5.38341e-06	0.000369584	Intron (ENST00000398238/ENSG00000073969, intron 17 of 20)	ENSG00000073969	46726556	46755837	29282	+	ENST00000465370	12571	NSF
17	46769682	46770175	494	*	124.528	17.0526	21.9484	3.00646	2.85891	1.89527e-07	3.51483e-05	Exon (ENST00000225512/ENSG00000108379, exon 3 of 5)	ENSG00000073969	46726556	46755837	29282	+	ENST00000465370	43127	NSF
17	46694071	46694365	295	*	15.8339	0.943023	2.79006	0.167025	3.89497	0.00136958	0.0154568	Intron (ENST00000398238/ENSG00000073969, intron 11 of 20)	ENSG00000073969	46713149	46751583	38435	+	ENST00000576346	-18784	NSF
17	46728050	46728730	681	*	1.06003	42.6381	0.186004	7.51615	-5.17953	7.2206e-08	1.79531e-05	Promoter (1-2kb)	ENSG00000073969	46726556	46755837	29282	+	ENST00000465370	1495	NSF
17	46765245	46765910	666	*	115.031	45.481	20.2744	8.01722	1.3361	0.00590383	0.0429948	Intron (ENST00000225512/ENSG00000108379, intron 4 of 4)	ENSG00000073969	46726556	46755837	29282	+	ENST00000465370	38690	NSF
2	120737226	120737782	557	*	123.473	32.2144	21.7624	5.67887	1.93404	0.000129965	0.00322002	Promoter (1-2kb)	ENSG00000074047	120735868	120992653	256786	+	ENST00000361492	1359	GLI2
2	120795343	120795898	556	*	1.06003	33.162	0.186004	5.84589	-4.81816	1.82875e-06	0.000180283	Promoter (1-2kb)	ENSG00000074047	120797291	120988485	191195	+	ENST00000437950	-1393	GLI2
2	121648663	121649790	1128	*	240.609	103.285	42.4088	18.2058	1.21897	0.00685671	0.0480788	Promoter (<=1kb)	ENSG00000074054	121337776	121649462	311687	-	ENST00000409078	0	CLASP1
2	121450085	121450410	326	*	22.1656	2.83829	3.90608	0.501076	2.90873	0.00166513	0.0176708	Intron (ENST00000409078/ENSG00000074054, intron 16 of 38)	ENSG00000074054	121459622	121461195	1574	-	ENST00000491646	10785	CLASP1
2	121478339	121478681	343	*	5.28108	28.4239	0.930019	5.01076	-2.40229	0.00118483	0.0143102	Intron (ENST00000409078/ENSG00000074054, intron 8 of 38)	ENSG00000074054	121458916	121490328	31413	-	ENST00000430234	11647	CLASP1
2	121367498	121367861	364	*	40.1054	0.943023	7.06814	0.167025	5.22916	1.82531e-07	3.39067e-05	Exon (ENST00000409078/ENSG00000074054, exon 34 of 39)	ENSG00000074054	121364119	121388076	23958	-	ENST00000472776	20215	CLASP1
2	121402880	121403179	300	*	1.06003	21.7906	0.186004	3.84159	-4.21526	0.000109596	0.00283667	Intron (ENST00000409078/ENSG00000074054, intron 26 of 38)	ENSG00000074054	121364119	121388076	23958	-	ENST00000472776	-14805	CLASP1
2	121421364	121421702	339	*	23.2209	0.943023	4.09208	0.167025	4.44391	7.35111e-05	0.00217179	Intron (ENST00000409078/ENSG00000074054, intron 22 of 38)	ENSG00000074054	121407519	121427470	19952	-	ENST00000463621	5768	CLASP1
19	15199552	15200107	556	*	72.8192	24.6335	12.8343	4.34266	1.55853	0.00305571	0.0276322	Promoter (<=1kb)	ENSG00000074181	15177911	15200902	22992	-	ENST00000601011	795	NOTCH3
11	77637352	77637791	440	*	83.3721	11.3669	14.6943	2.00431	2.86049	1.17163e-06	0.000131279	Promoter (<=1kb)	ENSG00000074201	77616195	77637751	21557	-	ENST00000263309	0	CLNS1A
4	6471807	6472151	345	*	31.6631	3.78593	5.58011	0.668102	3.02109	0.000252157	0.00484418	Promoter (<=1kb)	ENSG00000074211	6380033	6471686	91654	-	ENST00000507028	-122	PPP2R2C
11	18522832	18523319	488	*	7.39163	48.3238	1.30203	8.5183	-2.68935	8.25185e-05	0.0023466	Intron (ENST00000536719/ENSG00000074319, intron 1 of 9)	ENSG00000074319	18506857	18526821	19965	-	ENST00000542488	3502	TSG101
17	3843272	3843644	373	*	1.06003	29.3716	0.186004	5.17779	-4.64377	5.24925e-06	0.000361733	Promoter (2-3kb)	ENSG00000074356	3802158	3846246	44089	-	ENST00000389005	2602	NCBP3
15	63371374	63371668	295	*	23.2209	0.943023	4.09208	0.167025	4.44391	7.35111e-05	0.00217179	Intron (ENST00000178638/ENSG00000074410, intron 2 of 10)	ENSG00000074410	63375460	63379073	3614	-	ENST00000560293	7405	CA12
15	63375775	63376224	450	*	32.7184	8.52404	5.76611	1.50323	1.92407	0.00360343	0.0298663	Promoter (2-3kb)	ENSG00000074410	63375460	63379073	3614	-	ENST00000560293	2849	CA12
3	127696926	127697339	414	*	3.17054	24.6335	0.558011	4.34266	-2.91172	0.000589	0.00868462	Intron (ENST00000453507/ENSG00000074416, intron 5 of 6)	ENSG00000074416	127692112	127714146	22035	-	ENST00000476682	16807	MGLL
3	127765054	127765756	703	*	5.28108	26.5287	0.930019	4.67671	-2.3032	0.00214237	0.0210351	Intron (ENST00000453507/ENSG00000074416, intron 3 of 6)	ENSG00000074416	127692117	127781870	89754	-	ENST00000487473	16114	MGLL
12	95789499	95790662	1164	*	137.192	24.6335	24.1805	4.34266	2.47121	1.59686e-06	0.000169303	Promoter (<=1kb)	ENSG00000074527	95659086	95790309	131224	-	ENST00000553059	0	NTN4
2	218653038	218653555	518	*	1.06003	28.4239	0.186004	5.01076	-4.59667	7.53307e-06	0.000465418	Intron (ENST00000411696/ENSG00000115568, intron 4 of 10)	ENSG00000074582	218658764	218661217	2454	+	ENST00000428880	-5209	BCS1L
2	218656923	218657286	364	*	28.4973	5.68118	5.0221	1.00215	2.30017	0.00348955	0.0293388	Promoter (1-2kb)	ENSG00000074582	218658764	218661217	2454	+	ENST00000428880	-1478	BCS1L
2	218650244	218650531	288	*	1.06003	22.7383	0.186004	4.00861	-4.27631	7.35111e-05	0.00217179	3' UTR	ENSG00000074582	218658764	218661217	2454	+	ENST00000428880	-8233	BCS1L
15	65507954	65508336	383	*	25.3314	3.78593	4.46409	0.668102	2.70058	0.0016487	0.0176582	Intron (ENST00000341861/ENSG00000074603, intron 2 of 19)	ENSG00000074603	65497951	65512831	14881	-	ENST00000558529	4495	DPP8
15	65464120	65464422	303	*	28.4973	2.83829	5.0221	0.501076	3.2695	0.000214972	0.004567	Promoter (<=1kb)	ENSG00000074603	65455394	65463845	8452	-	ENST00000560597	-276	DPP8
15	65492904	65493312	409	*	8.44691	34.1096	1.48803	6.01292	-1.99876	0.00512978	0.039216	Promoter (2-3kb)	ENSG00000074603	65452044	65490286	38243	-	ENST00000558559	-2619	DPP8
15	65528537	65529000	464	*	40.1054	0.943023	7.06814	0.167025	5.22916	1.82531e-07	3.39067e-05	Promoter (1-2kb)	ENSG00000074696	65530418	65576673	46256	+	ENST00000562901	-1418	HACD3
15	65530312	65531072	761	*	116.086	18.9478	20.4604	3.34051	2.60677	1.55057e-06	0.000166437	Promoter (<=1kb)	ENSG00000074696	65530418	65576673	46256	+	ENST00000562901	0	HACD3
6	154303744	154304262	519	*	18.9997	2.83829	3.34807	0.501076	2.68768	0.00484911	0.0376174	Intron (ENST00000367220/ENSG00000074706, intron 1 of 11)	ENSG00000074706	154158074	154330081	172008	-	ENST00000422970	25819	IPCEF1
17	4130242	4130523	282	*	1.06003	18.0002	0.186004	3.17348	-3.94135	0.000575412	0.00856519	Intron (ENST00000381638/ENSG00000074755, intron 1 of 54)	ENSG00000074755	4075952	4143020	67069	-	ENST00000574474	12497	ZZEF1
17	4132762	4133063	302	*	1.06003	22.7383	0.186004	4.00861	-4.27631	7.35111e-05	0.00217179	Intron (ENST00000381638/ENSG00000074755, intron 1 of 54)	ENSG00000074755	4075952	4143020	67069	-	ENST00000574474	9957	ZZEF1
17	4113300	4113878	579	*	2.11529	26.5287	0.372007	4.67671	-3.57597	8.1742e-05	0.00233273	Intron (ENST00000381638/ENSG00000074755, intron 4 of 54)	ENSG00000074755	4075952	4143020	67069	-	ENST00000574474	29142	ZZEF1
1	17624067	17625013	947	*	62.2664	18.9478	10.9742	3.34051	1.7094	0.00259576	0.0242556	Promoter (<=1kb)	ENSG00000074964	17626007	17697868	71862	+	ENST00000167825	-994	ARHGEF10L
10	69408962	69409283	322	*	25.3314	3.78593	4.46409	0.668102	2.70058	0.0016487	0.0176582	Promoter (<=1kb)	ENSG00000075073	69403903	69409282	5380	-	ENST00000373307	0	TACR2
15	66359303	66359633	331	*	5.28108	33.162	0.930019	5.84589	-2.62378	0.000372105	0.00638639	Promoter (2-3kb)	ENSG00000075131	66336384	66356685	20302	-	ENST00000566524	-2619	TIPIN
7	88219737	88220031	295	*	24.2762	0.943023	4.27809	0.167025	4.50771	4.95961e-05	0.00166134	Promoter (<=1kb)	ENSG00000075142	88205658	88220036	14379	-	ENST00000419179	5	SRI
1	21178976	21179288	313	*	8.44691	34.1096	1.48803	6.01292	-1.99876	0.00512978	0.039216	Promoter (1-2kb)	ENSG00000075151	20806483	21177285	370803	-	ENST00000686579	-1692	EIF4G3
1	21058562	21058866	305	*	1.06003	18.9478	0.186004	3.34051	-4.01485	0.000376589	0.00638639	Intron (ENST00000374935/ENSG00000075151, intron 3 of 32)	ENSG00000075151	20806479	21050994	244516	-	ENST00000264211	-7569	EIF4G3
1	20906743	20907024	282	*	1.06003	13.2621	0.186004	2.33836	-3.50432	0.00528154	0.039216	Intron (ENST00000374935/ENSG00000075151, intron 10 of 32)	ENSG00000075151	20893111	20941398	48288	-	ENST00000374933	34374	EIF4G3
1	21177748	21178126	379	*	26.3867	2.83829	4.65009	0.501076	3.15897	0.000419448	0.00694655	Promoter (<=1kb)	ENSG00000075151	20806483	21177285	370803	-	ENST00000686579	-464	EIF4G3
1	20922288	20922569	282	*	1.06003	18.0002	0.186004	3.17348	-3.94135	0.000575412	0.00856519	Intron (ENST00000374935/ENSG00000075151, intron 10 of 32)	ENSG00000075151	20893111	20941398	48288	-	ENST00000374933	18829	EIF4G3
1	21169164	21169458	295	*	17.9445	0.943023	3.16206	0.167025	4.07421	0.000575412	0.00856519	Promoter (1-2kb)	ENSG00000075151	20941247	21168039	226793	-	ENST00000682284	-1126	EIF4G3
1	20971570	20971912	343	*	1.06003	24.6335	0.186004	4.34266	-4.39119	3.36527e-05	0.0012864	Intron (ENST00000374935/ENSG00000075151, intron 8 of 32)	ENSG00000075151	20973047	20982445	9399	-	ENST00000476088	10533	EIF4G3
1	20858700	20859036	337	*	1.06003	28.4239	0.186004	5.01076	-4.59667	7.53307e-06	0.000465418	Intron (ENST00000374935/ENSG00000075151, intron 20 of 32)	ENSG00000075151	20807025	20851268	44244	-	ENST00000435383	-7433	EIF4G3
1	21097946	21098447	502	*	4.2258	20.843	0.744015	3.67456	-2.27074	0.00607288	0.0435653	Intron (ENST00000374935/ENSG00000075151, intron 2 of 32)	ENSG00000075151	21064531	21111610	47080	-	ENST00000463775	13163	EIF4G3
22	46305637	46305918	282	*	2.11529	17.0526	0.372007	3.00646	-2.94229	0.00351516	0.0293388	Intron (ENST00000454366/ENSG00000075218, intron 2 of 11)	ENSG00000075218	46296870	46330810	33941	+	ENST00000454366	8768	GTSE1
22	46296825	46297407	583	*	66.4875	3.78593	11.7182	0.668102	4.08851	2.88758e-08	9.66923e-06	Promoter (<=1kb)	ENSG00000075218	46296870	46330810	33941	+	ENST00000454366	0	GTSE1
7	80943938	80944451	514	*	5.28108	27.4763	0.930019	4.84374	-2.3536	0.00159155	0.0173275	Distal Intergenic	ENSG00000075223	80744868	80922359	177492	-	ENST00000419255	-21580	SEMA3C
7	80812460	80813022	563	*	6.33635	29.3716	1.11602	5.17779	-2.19192	0.00199893	0.020644	Intron (ENST00000265361/ENSG00000075223, intron 5 of 17)	ENSG00000075223	80815949	80818409	2461	-	ENST00000459652	5387	SEMA3C
7	80888190	80888762	573	*	3.17054	24.6335	0.558011	4.34266	-2.91172	0.000589	0.00868462	Intron (ENST00000265361/ENSG00000075223, intron 2 of 17)	ENSG00000075223	80827430	80918429	91000	-	ENST00000411788	29667	SEMA3C
11	108108150	108108438	289	*	1.06003	15.1573	0.186004	2.67241	-3.69528	0.00213372	0.0210351	Intron (ENST00000525548/ENSG00000255467, intron 2 of 3)	ENSG00000075239	108116695	108147594	30900	+	ENST00000672284	-8257	ACAT1
11	108101953	108102728	776	*	12.668	54.0095	2.23204	9.52045	-2.08184	0.000708139	0.010051	Intron (ENST00000393094/ENSG00000166266, intron 18 of 18)	ENSG00000075239	108116695	108147594	30900	+	ENST00000672284	-13967	ACAT1
11	108134618	108135093	476	*	29.5526	7.57642	5.2081	1.3362	1.94514	0.00529072	0.039216	Promoter (<=1kb)	ENSG00000075239	108133894	108139164	5271	+	ENST00000528370	725	ACAT1
22	46514734	46515041	308	*	13.7233	0.943023	2.41805	0.167025	3.69025	0.00334606	0.0287979	Intron (ENST00000262738/ENSG00000075275, intron 1 of 34)	ENSG00000075275	46530308	46534200	3893	-	ENST00000497509	19159	CELSR1
2	71335926	71336492	567	*	5.28108	39.7953	0.930019	7.01507	-2.88591	5.36474e-05	0.00177327	Intron (ENST00000494621/ENSG00000075292, intron 1 of 4)	ENSG00000075292	71331782	71435061	103280	+	ENST00000264447	4145	ZNF638
2	71369029	71369323	295	*	15.8339	1.89065	2.79006	0.334051	2.98147	0.00524731	0.039216	Intron (ENST00000410075/ENSG00000075292, intron 7 of 12)	ENSG00000075292	71365429	71375335	9907	+	ENST00000601581	3601	ZNF638
1	178460849	178461150	302	*	18.9997	0.943023	3.34807	0.167025	4.15612	0.000376589	0.00638639	Intron (ENST00000367649/ENSG00000075391, intron 14 of 17)	ENSG00000075391	178456475	178457907	1433	+	ENST00000463079	4375	RASAL2
14	103461669	103462109	441	*	1.06003	32.2144	0.186004	5.67887	-4.7765	2.58666e-06	0.000224132	Intron (ENST00000678179/ENSG00000075413, intron 6 of 17)	ENSG00000075413	103465714	103503281	37568	+	ENST00000554627	-3605	MARK3
14	103444386	103444667	282	*	1.06003	18.0002	0.186004	3.17348	-3.94135	0.000575412	0.00856519	Intron (ENST00000678179/ENSG00000075413, intron 3 of 17)	ENSG00000075413	103457027	103467420	10394	+	ENST00000558611	-12360	MARK3
14	103400599	103401107	509	*	36.9396	9.47166	6.51013	1.67025	1.94861	0.00255104	0.0238694	Intron (ENST00000678179/ENSG00000075413, intron 1 of 17)	ENSG00000075413	103405134	103503066	97933	+	ENST00000561071	-4027	MARK3
3	172116596	172116995	400	*	3.17054	20.843	0.558011	3.67456	-2.67203	0.00237037	0.0224066	Intron (ENST00000415807/ENSG00000075420, intron 2 of 25)	ENSG00000075420	172126973	172227263	100291	+	ENST00000478016	-9978	FNDC3B
3	172138822	172139316	495	*	1.06003	19.8954	0.186004	3.50754	-4.08479	0.000248027	0.00480673	Intron (ENST00000415807/ENSG00000075420, intron 3 of 25)	ENSG00000075420	172148535	172187218	38684	+	ENST00000476794	-9219	FNDC3B
3	172124070	172124351	282	*	3.17054	18.0002	0.558011	3.17348	-2.46188	0.00696616	0.0482132	Promoter (2-3kb)	ENSG00000075420	172126973	172227263	100291	+	ENST00000478016	-2622	FNDC3B
3	172102291	172102708	418	*	1.06003	17.0526	0.186004	3.00646	-3.8639	0.000884859	0.0113146	Intron (ENST00000415807/ENSG00000075420, intron 1 of 25)	ENSG00000075420	172126973	172227263	100291	+	ENST00000478016	-24265	FNDC3B
3	172312926	172313245	320	*	1.06003	17.0526	0.186004	3.00646	-3.8639	0.000884859	0.0113146	Intron (ENST00000415807/ENSG00000075420, intron 11 of 25)	ENSG00000075420	172306936	172310927	3992	+	ENST00000483344	5991	FNDC3B
3	172135277	172135682	406	*	1.06003	18.9478	0.186004	3.34051	-4.01485	0.000376589	0.00638639	Intron (ENST00000415807/ENSG00000075420, intron 3 of 25)	ENSG00000075420	172126974	172251456	124483	+	ENST00000443501	8304	FNDC3B
3	172050324	172050675	352	*	6.33635	29.3716	1.11602	5.17779	-2.19192	0.00199893	0.020644	Intron (ENST00000415807/ENSG00000075420, intron 1 of 25)	ENSG00000075420	172046913	172397481	350569	+	ENST00000416957	3412	FNDC3B
2	28356149	28356899	751	*	77.0404	26.5287	13.5783	4.67671	1.5333	0.00337319	0.0288777	Distal Intergenic	ENSG00000075426	28392448	28408802	16355	+	ENST00000460736	-35549	FOSL2
2	28385360	28385753	394	*	25.3314	2.83829	4.46409	0.501076	3.10036	0.000589	0.00868462	Exon (ENST00000427929/ENSG00000229951, exon 2 of 2)	ENSG00000075426	28392448	28408802	16355	+	ENST00000460736	-6695	FOSL2
17	66979108	66979428	321	*	24.2762	2.83829	4.27809	0.501076	3.03927	0.000829981	0.0113146	Intron (ENST00000262138/ENSG00000075461, intron 1 of 3)	ENSG00000075461	66964707	67033398	68692	+	ENST00000262138	14402	CACNG4
4	48593290	48593791	502	*	1.06003	19.8954	0.186004	3.50754	-4.08479	0.000248027	0.00480673	Intron (ENST00000358350/ENSG00000075539, intron 16 of 63)	ENSG00000075539	48580456	48605846	25391	-	ENST00000506685	12055	FRYL
4	48740272	48740705	434	*	2.11529	18.9478	0.372007	3.34051	-3.09324	0.00159793	0.0173275	Intron (ENST00000358350/ENSG00000075539, intron 1 of 63)	ENSG00000075539	48645969	48780129	134161	-	ENST00000515684	39424	FRYL
4	48768506	48768932	427	*	1.06003	18.9478	0.186004	3.34051	-4.01485	0.000376589	0.00638639	Intron (ENST00000358350/ENSG00000075539, intron 1 of 63)	ENSG00000075539	48645969	48780129	134161	-	ENST00000515684	11197	FRYL
4	48702904	48703231	328	*	1.06003	19.8954	0.186004	3.50754	-4.08479	0.000248027	0.00480673	Intron (ENST00000358350/ENSG00000075539, intron 2 of 63)	ENSG00000075539	48620657	48681171	60515	-	ENST00000505759	-21734	FRYL
4	48739196	48739524	329	*	1.06003	20.843	0.186004	3.67456	-4.1515	0.000164371	0.00368421	Intron (ENST00000358350/ENSG00000075539, intron 1 of 63)	ENSG00000075539	48645969	48780129	134161	-	ENST00000515684	40605	FRYL
7	5578940	5579243	304	*	6.33635	29.3716	1.11602	5.17779	-2.19192	0.00199893	0.020644	Distal Intergenic	ENSG00000075618	5592816	5606655	13840	+	ENST00000382361	-13573	FSCN1
7	5607369	5607779	411	*	79.1509	29.3716	13.9503	5.17779	1.42604	0.00604755	0.0435653	Distal Intergenic	ENSG00000075618	5602872	5606654	3783	+	ENST00000473330	4498	FSCN1
7	5605950	5606831	882	*	98.146	35.0572	17.2983	6.17994	1.48168	0.00347955	0.0293388	3' UTR	ENSG00000075618	5602872	5606654	3783	+	ENST00000473330	3079	FSCN1
7	5533134	5533675	542	*	40.1054	4.73355	7.06814	0.835127	3.04823	5.36474e-05	0.00177327	Promoter (2-3kb)	ENSG00000075624	5527798	5530627	2830	-	ENST00000432588	-2508	ACTB
7	5567038	5567464	427	*	42.216	9.47166	7.44015	1.67025	2.14064	0.000812684	0.0112924	Distal Intergenic	ENSG00000075624	5527152	5563902	36751	-	ENST00000675515	-3137	ACTB
3	171826886	171827167	282	*	1.06003	18.0002	0.186004	3.17348	-3.94135	0.000575412	0.00856519	Intron (ENST00000449106/ENSG00000234717, intron 3 of 3)	ENSG00000075651	171788581	171810950	22370	-	ENST00000497307	-15937	PLD1
3	197218734	197219177	444	*	34.829	10.4193	6.13812	1.83728	1.72821	0.00701327	0.0483902	Intron (ENST00000346964/ENSG00000075711, intron 4 of 25)	ENSG00000075711	197042943	197223014	180072	-	ENST00000653583	3837	DLG1
3	197127065	197127395	331	*	3.17054	18.0002	0.558011	3.17348	-2.46188	0.00696616	0.0482132	Intron (ENST00000346964/ENSG00000075711, intron 12 of 25)	ENSG00000075711	197136324	197142799	6476	-	ENST00000477312	15404	DLG1
3	197064569	197064869	301	*	1.06003	18.9478	0.186004	3.34051	-4.01485	0.000376589	0.00638639	Intron (ENST00000346964/ENSG00000075711, intron 23 of 25)	ENSG00000075711	197065709	197069482	3774	-	ENST00000470629	4613	DLG1
3	197271952	197272379	428	*	18.9997	1.89065	3.34807	0.334051	3.24262	0.00159793	0.0173275	Intron (ENST00000346964/ENSG00000075711, intron 4 of 25)	ENSG00000075711	197046440	197260739	214300	-	ENST00000669714	-11214	DLG1
3	197243326	197243642	317	*	1.06003	17.0526	0.186004	3.00646	-3.8639	0.000884859	0.0113146	Intron (ENST00000346964/ENSG00000075711, intron 4 of 25)	ENSG00000075711	197046232	197260369	214138	-	ENST00000658155	16727	DLG1
3	197137689	197138011	323	*	17.9445	0.943023	3.16206	0.167025	4.07421	0.000575412	0.00856519	Intron (ENST00000346964/ENSG00000075711, intron 10 of 25)	ENSG00000075711	197136324	197142799	6476	-	ENST00000477312	4788	DLG1
3	197110033	197110346	314	*	2.11529	17.0526	0.372007	3.00646	-2.94229	0.00351516	0.0293388	Intron (ENST00000346964/ENSG00000075711, intron 14 of 25)	ENSG00000075711	197080990	197085658	4669	-	ENST00000493937	-24376	DLG1
3	197173861	197174160	300	*	3.17054	18.0002	0.558011	3.17348	-2.46188	0.00696616	0.0482132	Intron (ENST00000346964/ENSG00000075711, intron 5 of 25)	ENSG00000075711	197116038	197183634	67597	-	ENST00000447466	9474	DLG1
3	197273236	197273668	433	*	1.06003	15.1573	0.186004	2.67241	-3.69528	0.00213372	0.0210351	Intron (ENST00000346964/ENSG00000075711, intron 4 of 25)	ENSG00000075711	197046440	197260739	214300	-	ENST00000669714	-12498	DLG1
3	197134688	197134982	295	*	18.9997	0.943023	3.34807	0.167025	4.15612	0.000376589	0.00638639	Intron (ENST00000346964/ENSG00000075711, intron 11 of 25)	ENSG00000075711	197136324	197142799	6476	-	ENST00000477312	7817	DLG1
3	197206317	197206629	313	*	25.3314	1.89065	4.46409	0.334051	3.6553	0.000167283	0.00370442	Intron (ENST00000346964/ENSG00000075711, intron 4 of 25)	ENSG00000075711	197042943	197223014	180072	-	ENST00000653583	16385	DLG1
3	128810688	128811065	378	*	18.9997	0.943023	3.34807	0.167025	4.15612	0.000376589	0.00638639	Intron (ENST00000676214/ENSG00000075785, intron 5 of 5)	ENSG00000075785	128801992	128814797	12806	+	ENST00000674593	8697	RAB7A
10	100522698	100523302	605	*	8.44691	40.7429	1.48803	7.1821	-2.25424	0.00101927	0.0128678	Promoter (2-3kb)	ENSG00000075826	100506336	100519864	13529	-	ENST00000480905	-2835	SEC31B
12	108530531	108530899	369	*	21.1103	2.83829	3.72007	0.501076	2.83874	0.00237037	0.0224066	Promoter (1-2kb)	ENSG00000075856	108530223	108531968	1746	-	ENST00000619503	1069	SART3
3	44987419	44987819	401	*	21.1103	1.89065	3.72007	0.334051	3.39368	0.000739506	0.010364	Intron (ENST00000461361/ENSG00000075914, intron 1 of 8)	ENSG00000075914	44977092	44989242	12151	+	ENST00000498168	10328	EXOSC7
3	44986044	44986660	617	*	68.5981	21.7906	12.0902	3.84159	1.64845	0.00313291	0.0281154	Intron (ENST00000461361/ENSG00000075914, intron 1 of 8)	ENSG00000075914	44977092	44989242	12151	+	ENST00000498168	8953	EXOSC7
11	114439401	114439975	575	*	51.7135	0.943023	9.11418	0.167025	5.59493	7.10124e-09	3.28422e-06	Promoter (<=1kb)	ENSG00000076043	114439435	114444378	4944	+	ENST00000544010	0	REXO2
12	56517533	56519231	1699	*	25.3314	83.3855	4.46409	14.6982	-1.71427	0.0014358	0.0160751	Promoter (2-3kb)	ENSG00000076067	56521820	56596193	74374	+	ENST00000262031	-2589	RBMS2
12	56551870	56552185	316	*	1.06003	18.9478	0.186004	3.34051	-4.01485	0.000376589	0.00638639	Intron (ENST00000262031/ENSG00000076067, intron 1 of 13)	ENSG00000076067	56562414	56569920	7507	+	ENST00000639027	-10229	RBMS2
12	56574858	56575415	558	*	7.39163	32.2144	1.30203	5.67887	-2.10625	0.00461337	0.0363068	Intron (ENST00000262031/ENSG00000076067, intron 5 of 13)	ENSG00000076067	56571698	56581655	9958	+	ENST00000552228	3161	RBMS2
12	56553773	56554054	282	*	2.11529	18.0002	0.372007	3.17348	-3.01974	0.00236482	0.0224066	Intron (ENST00000262031/ENSG00000076067, intron 1 of 13)	ENSG00000076067	56562414	56569920	7507	+	ENST00000639027	-8360	RBMS2
12	56625711	56626039	329	*	24.2762	1.89065	4.27809	0.334051	3.59421	0.000240916	0.00480673	Intron (ENST00000549884/ENSG00000076108, intron 1 of 28)	ENSG00000076108	56615349	56630297	14949	-	ENST00000546695	4258	BAZ2A
12	56612586	56612877	292	*	1.06003	21.7906	0.186004	3.84159	-4.21526	0.000109596	0.00283667	Promoter (<=1kb)	ENSG00000076108	56610117	56613098	2982	-	ENST00000551996	221	BAZ2A
12	56608800	56609223	424	*	5.28108	31.2668	0.930019	5.51184	-2.53922	0.000660977	0.00948094	Promoter (<=1kb)	ENSG00000076108	56605215	56609795	4581	-	ENST00000549763	572	BAZ2A
12	56605419	56605874	456	*	40.1054	7.57642	7.06814	1.3362	2.38411	0.000315485	0.00587692	Promoter (<=1kb)	ENSG00000076108	56604240	56605867	1628	-	ENST00000551759	0	BAZ2A
12	56629457	56630038	582	*	42.216	2.83829	7.44015	0.501076	3.8345	2.92109e-06	0.000247003	Promoter (<=1kb)	ENSG00000076108	56615349	56630297	14949	-	ENST00000546695	259	BAZ2A
3	47406472	47407082	611	*	67.5428	12.3145	11.9042	2.17133	2.44294	3.71033e-05	0.0014073	Promoter (<=1kb)	ENSG00000076201	47406892	47408332	1441	+	ENST00000683566	0	PTPN23
3	47408606	47409225	620	*	79.1509	22.7383	13.9503	4.00861	1.7935	0.00100467	0.0127106	Promoter (<=1kb)	ENSG00000076201	47409298	47410066	769	+	ENST00000495653	-73	PTPN23
16	275028	275480	453	*	31.6631	0.943023	5.58011	0.167025	4.88931	3.67596e-06	0.000284322	Promoter (<=1kb)	ENSG00000076344	268319	274956	6638	-	ENST00000477143	-73	RGS11
1	208029305	208029668	364	*	47.4924	8.52404	8.37017	1.50323	2.46002	0.000129619	0.00321428	Promoter (<=1kb)	ENSG00000076356	208026104	208030303	4200	-	ENST00000483048	635	PLXNA2
17	28598934	28599690	757	*	140.357	47.3762	24.7385	8.35127	1.56418	0.00118305	0.0143102	Promoter (<=1kb)	ENSG00000076382	28577574	28599025	21452	-	ENST00000321765	0	SPAG5
12	109999329	109999686	358	*	40.1054	0.943023	7.06814	0.167025	5.22916	1.82531e-07	3.39067e-05	Promoter (<=1kb)	ENSG00000076513	109999430	110022464	23035	+	ENST00000550404	0	ANKRD13A
19	33083812	33084199	388	*	9.50219	36.9525	1.67403	6.51399	-1.94624	0.00449771	0.0356844	Promoter (2-3kb)	ENSG00000076650	33081181	33130542	49362	+	ENST00000170564	2632	GPATCH1
19	33116547	33116843	297	*	5.28108	23.6859	0.930019	4.17564	-2.14052	0.00528628	0.039216	Intron (ENST00000170564/ENSG00000076650, intron 15 of 19)	ENSG00000076650	33112939	33130406	17468	+	ENST00000592262	3609	GPATCH1
19	10335367	10335984	618	*	52.7688	13.2621	9.30019	2.33836	1.98166	0.00085276	0.0113146	Promoter (<=1kb)	ENSG00000076662	10333975	10335773	1799	-	ENST00000592439	0	ICAM3
10	103294787	103295206	420	*	6.33635	25.5811	1.11602	4.50969	-1.99352	0.00612771	0.0435721	Distal Intergenic	ENSG00000076685	103088164	103277605	189442	-	ENST00000676449	-17183	NT5C2
10	103183662	103184253	592	*	2.11529	32.2144	0.372007	5.67887	-3.85488	1.47133e-05	0.000762462	Promoter (2-3kb)	ENSG00000076685	103169284	103181320	12037	-	ENST00000467380	-2343	NT5C2
11	119308919	119309579	661	*	40.1054	8.52404	7.06814	1.50323	2.21679	0.000660415	0.00948094	Promoter (1-2kb)	ENSG00000076706	119309887	119311118	1232	-	ENST00000524940	1539	MCAM
19	7607980	7608357	378	*	47.4924	5.68118	8.37017	1.00215	3.03461	8.67405e-06	0.000525498	Exon (ENST00000160298/ENSG00000076826, exon 5 of 17)	ENSG00000076826	7614634	7618095	3462	+	ENST00000595692	-6277	CAMSAP3
1	21651693	21652355	663	*	78.0956	24.6335	13.7643	4.34266	1.65929	0.00160294	0.0173736	Promoter (<=1kb)	ENSG00000076864	21596221	21651820	55600	-	ENST00000471600	0	RAP1GAP
19	41940744	41941207	464	*	75.9851	23.6859	13.3923	4.17564	1.67612	0.00149042	0.0166407	Distal Intergenic	ENSG00000076928	41928820	41930150	1331	+	ENST00000595770	11925	ARHGEF1
19	41902566	41902939	374	*	52.7688	17.0526	9.30019	3.00646	1.62208	0.00503207	0.0388063	Promoter (<=1kb)	ENSG00000076928	41902798	41906561	3764	+	ENST00000595723	0	ARHGEF1
19	41922526	41922864	339	*	49.603	15.1573	8.74217	2.67241	1.70165	0.00447239	0.0355765	Promoter (<=1kb)	ENSG00000076928	41923094	41930127	7034	+	ENST00000594417	-230	ARHGEF1
19	41935688	41936224	537	*	85.4826	15.1573	15.0663	2.67241	2.48539	1.17463e-05	0.000637114	Distal Intergenic	ENSG00000076928	41928820	41930150	1331	+	ENST00000595770	6869	ARHGEF1
2	233428957	233429261	305	*	1.06003	17.0526	0.186004	3.00646	-3.8639	0.000884859	0.0113146	Intron (ENST00000264057/ENSG00000077044, intron 3 of 29)	ENSG00000077044	233434467	233442591	8125	+	ENST00000474488	-5206	DGKD
3	25455946	25456362	417	*	3.17054	23.6859	0.558011	4.17564	-2.85542	0.000829981	0.0113146	Promoter (1-2kb)	ENSG00000077092	25458310	25597929	139620	+	ENST00000458646	-1948	RARB
3	25588556	25588846	291	*	2.11529	23.6859	0.372007	4.17564	-3.41328	0.000240916	0.00480673	Intron (ENST00000687676/ENSG00000077092, intron 9 of 11)	ENSG00000077097	25612571	25615941	3371	-	ENST00000475717	27095	TOP2B
3	25644149	25645107	959	*	3.17054	42.6381	0.558011	7.51615	-3.70006	2.20061e-06	0.000211559	Intron (ENST00000264331/ENSG00000077097, intron 2 of 35)	ENSG00000077097	25627057	25630155	3099	-	ENST00000491510	-13995	TOP2B
10	102398688	102399758	1071	*	185.735	60.6428	32.7367	10.6896	1.6127	0.000572711	0.00856519	Promoter (<=1kb)	ENSG00000077150	102398073	102400061	1989	+	ENST00000336486	616	NFKB2
10	102395426	102396123	698	*	62.2664	17.0526	10.9742	3.00646	1.86035	0.00117135	0.0142588	Promoter (<=1kb)	ENSG00000077150	102395693	102402523	6831	+	ENST00000652277	0	NFKB2
1	202486642	202486923	282	*	1.06003	13.2621	0.186004	2.33836	-3.50432	0.00528154	0.039216	Intron (ENST00000608999/ENSG00000077157, intron 13 of 23)	ENSG00000077157	202496819	202564479	67661	+	ENST00000466273	-9896	PPP1R12B
1	202348770	202349095	326	*	60.1558	19.8954	10.6022	3.50754	1.58981	0.00499868	0.0385938	Promoter (<=1kb)	ENSG00000077157	202348728	202438242	89515	+	ENST00000476364	43	PPP1R12B
1	202347194	202347525	332	*	1.06003	18.9478	0.186004	3.34051	-4.01485	0.000376589	0.00638639	Promoter (1-2kb)	ENSG00000077157	202348699	202592702	244004	+	ENST00000608999	-1174	PPP1R12B
1	77749171	77749468	298	*	25.3314	4.73355	4.46409	0.835127	2.38788	0.00390492	0.0319117	Intron (ENST00000370794/ENSG00000077254, intron 1 of 23)	ENSG00000077254	77695991	77745462	49472	-	ENST00000357428	-3710	USP33
1	77711289	77711596	308	*	1.06003	16.105	0.186004	2.83943	-3.78205	0.00136958	0.0154568	Promoter (1-2kb)	ENSG00000077254	77711502	77713508	2007	-	ENST00000477949	1912	USP33
19	41392365	41392697	333	*	1.06003	28.4239	0.186004	5.01076	-4.59667	7.53307e-06	0.000465418	Promoter (2-3kb)	ENSG00000077348	41386536	41389798	3263	-	ENST00000688768	-2568	EXOSC5
2	171694332	171694724	393	*	3.17054	26.5287	0.558011	4.67671	-3.01811	0.000299755	0.00562304	Intron (ENST00000452242/ENSG00000077380, intron 3 of 7)	ENSG00000077380	171690145	171725677	35533	+	ENST00000422646	4188	DYNC1I2
2	171698986	171699321	336	*	20.055	0.943023	3.53407	0.167025	4.23363	0.000248027	0.00480673	Intron (ENST00000452242/ENSG00000077380, intron 3 of 7)	ENSG00000077380	171706890	171748409	41520	+	ENST00000482454	-7569	DYNC1I2
2	171739667	171739969	303	*	1.06003	14.2097	0.186004	2.50538	-3.60296	0.00334606	0.0287979	Intron (ENST00000340296/ENSG00000077380, intron 13 of 15)	ENSG00000077380	171726558	171748407	21850	+	ENST00000479806	13110	DYNC1I2
2	171710531	171710861	331	*	18.9997	2.83829	3.34807	0.501076	2.68768	0.00484911	0.0376174	Promoter (1-2kb)	ENSG00000077380	171712402	171715376	2975	+	ENST00000476551	-1541	DYNC1I2
11	95787208	95787576	369	*	1.06003	34.1096	0.186004	6.01292	-4.85865	1.29886e-06	0.000140628	Promoter (<=1kb)	ENSG00000077458	95783198	95786805	3608	-	ENST00000537749	-404	FAM76B
11	95784491	95784837	347	*	1.06003	20.843	0.186004	3.67456	-4.1515	0.000164371	0.00368421	Promoter (1-2kb)	ENSG00000077458	95779489	95783268	3780	-	ENST00000535919	-1224	FAM76B
19	4182258	4182559	302	*	36.9396	10.4193	6.51013	1.83728	1.81281	0.00449771	0.0356844	Promoter (<=1kb)	ENSG00000077463	4174109	4182544	8436	-	ENST00000599365	0	SIRT6
11	74592610	74592985	376	*	79.1509	12.3145	13.9503	2.17133	2.67137	4.6686e-06	0.000350017	Promoter (<=1kb)	ENSG00000077514	74592644	74618770	26127	+	ENST00000530511	0	POLD3
1	236663528	236663809	282	*	5.28108	23.6859	0.930019	4.17564	-2.14052	0.00528628	0.039216	Promoter (<=1kb)	ENSG00000077522	236664141	236720142	56002	+	ENST00000651187	-332	ACTN2
1	19342486	19342815	330	*	43.2713	0.943023	7.62615	0.167025	5.33845	7.2206e-08	1.79531e-05	3' UTR	ENSG00000077549	19339137	19346362	7226	-	ENST00000674299	3547	CAPZB
1	19488247	19488551	305	*	6.33635	26.5287	1.11602	4.67671	-2.04574	0.00462106	0.0363068	Promoter (2-3kb)	ENSG00000077549	19356655	19485539	128885	-	ENST00000459967	-2709	CAPZB
4	128852829	128853182	354	*	3.17054	20.843	0.558011	3.67456	-2.67203	0.00237037	0.0224066	Intron (ENST00000226319/ENSG00000077684, intron 6 of 10)	ENSG00000077684	128831433	128849040	17608	+	ENST00000508997	21397	JADE1
8	38416438	38417009	572	*	9.50219	41.6905	1.67403	7.34912	-2.11972	0.00150116	0.016697	Promoter (<=1kb)	ENSG00000077782	38412924	38416413	3490	-	ENST00000683132	-26	FGFR1
20	24953639	24953946	308	*	25.3314	0.943023	4.46409	0.167025	4.5688	3.36527e-05	0.0012864	Intron (ENST00000480798/ENSG00000077984, intron 1 of 3)	ENSG00000077984	24949269	24959928	10660	+	ENST00000480798	4371	CST7
2	209559522	209559803	282	*	1.06003	15.1573	0.186004	2.67241	-3.69528	0.00213372	0.0210351	Intron (ENST00000682079/ENSG00000078018, intron 2 of 15)	ENSG00000078018	209579315	209678628	99314	+	ENST00000392193	-19512	MAP2
2	209526287	209526708	422	*	2.11529	28.4239	0.372007	5.01076	-3.67505	4.06483e-05	0.00150916	Intron (ENST00000682079/ENSG00000078018, intron 2 of 15)	ENSG00000078018	209579315	209678628	99314	+	ENST00000392193	-52607	MAP2
2	209495168	209495464	297	*	15.8339	0.943023	2.79006	0.167025	3.89497	0.00136958	0.0154568	Intron (ENST00000682079/ENSG00000078018, intron 1 of 15)	ENSG00000078018	209424058	209730518	306461	+	ENST00000199940	71111	MAP2
10	21194047	21194328	282	*	1.06003	14.2097	0.186004	2.50538	-3.60296	0.00334606	0.0287979	Intron (ENST00000675702/ENSG00000078114, intron 3 of 8)	ENSG00000078114	20780050	21174931	394882	-	ENST00000675700	-19117	NEBL
11	76860638	76861292	655	*	69.6534	0.943023	12.2762	0.167025	6.02372	7.50284e-11	1.40835e-07	Promoter (<=1kb)	ENSG00000078124	76860859	77023879	163021	+	ENST00000679754	0	ACER3
11	76918430	76919048	619	*	1.06003	24.6335	0.186004	4.34266	-4.39119	3.36527e-05	0.0012864	Promoter (1-2kb)	ENSG00000078124	76920079	77024039	103961	+	ENST00000680351	-1031	ACER3
18	41997151	41997445	295	*	16.8892	0.943023	2.97606	0.167025	3.98737	0.000884859	0.0113146	Intron (ENST00000262039/ENSG00000078142, intron 9 of 24)	ENSG00000078142	42025331	42081479	56149	+	ENST00000593098	-27886	PIK3C3
12	4353535	4353829	295	*	18.9997	0.943023	3.34807	0.167025	4.15612	0.000376589	0.00638639	3' UTR	ENSG00000078237	4335533	4352356	16824	+	ENST00000537251	18003	TIGAR
12	2932428	2932815	388	*	1.06003	29.3716	0.186004	5.17779	-4.64377	5.24925e-06	0.000361733	Intron (ENST00000540184/ENSG00000078246, intron 7 of 8)	ENSG00000078246	2937678	2940338	2661	+	ENST00000541678	-4863	TULP3
12	2933600	2933914	315	*	6.33635	33.162	1.11602	5.84589	-2.36631	0.00185899	0.0194327	Intron (ENST00000540184/ENSG00000078246, intron 8 of 8)	ENSG00000078246	2937678	2940338	2661	+	ENST00000541678	-3764	TULP3
12	2909950	2910298	349	*	22.1656	1.89065	3.90608	0.334051	3.46367	0.000506526	0.00811481	Intron (ENST00000540184/ENSG00000078246, intron 2 of 8)	ENSG00000078246	2890907	2941130	50224	+	ENST00000397132	19044	TULP3
12	2935989	2936388	400	*	2.11529	28.4239	0.372007	5.01076	-3.67505	4.06483e-05	0.00150916	Promoter (1-2kb)	ENSG00000078246	2937678	2940338	2661	+	ENST00000541678	-1290	TULP3
6	158071593	158071942	350	*	26.3867	3.78593	4.65009	0.668102	2.75919	0.00119746	0.014347	Promoter (1-2kb)	ENSG00000078269	158070128	158096463	26336	+	ENST00000367122	1466	SYNJ2
6	158083017	158083298	282	*	1.06003	15.1573	0.186004	2.67241	-3.69528	0.00213372	0.0210351	Intron (ENST00000355585/ENSG00000078269, intron 20 of 26)	ENSG00000078269	158077680	158097854	20175	+	ENST00000367112	5338	SYNJ2
6	158057736	158058037	302	*	24.2762	0.943023	4.27809	0.167025	4.50771	4.95961e-05	0.00166134	Intron (ENST00000355585/ENSG00000078269, intron 6 of 26)	ENSG00000078269	158070128	158096463	26336	+	ENST00000367122	-12091	SYNJ2
14	101912890	101913251	362	*	45.3818	12.3145	7.99816	2.17133	1.87051	0.00238425	0.0224942	Intron (ENST00000694906/ENSG00000078304, intron 14 of 15)	ENSG00000078304	101909648	101925307	15660	+	ENST00000557071	3243	PPP2R5C
14	101867332	101867688	357	*	1.06003	17.0526	0.186004	3.00646	-3.8639	0.000884859	0.0113146	Intron (ENST00000694906/ENSG00000078304, intron 4 of 15)	ENSG00000078304	101879222	101883562	4341	+	ENST00000556570	-11534	PPP2R5C
7	100335458	100336000	543	*	160.408	57.7999	28.2726	10.1886	1.47046	0.00203818	0.0209588	Promoter (<=1kb)	ENSG00000078319	100300024	100335925	35902	-	ENST00000685541	0	PMS2P1
7	100333990	100334284	295	*	5.28108	24.6335	0.930019	4.34266	-2.19681	0.00390492	0.0319117	Promoter (1-2kb)	ENSG00000078319	100330479	100335327	4849	-	ENST00000676198	1043	PMS2P1
7	100331640	100332051	412	*	4.2258	23.6859	0.744015	4.17564	-2.45413	0.00227587	0.0220037	Promoter (<=1kb)	ENSG00000078319	100320439	100332542	12104	-	ENST00000674981	491	PMS2P1
1	1818362	1819756	1395	*	37.9948	99.4949	6.69613	17.5377	-1.38613	0.00557086	0.0410479	Promoter (<=1kb)	ENSG00000078369	1789061	1818386	29326	-	ENST00000471354	0	GNB1
1	1886709	1887005	297	*	37.9948	10.4193	6.69613	1.83728	1.85332	0.00360547	0.0298663	Intron (ENST00000610897/ENSG00000078369, intron 1 of 10)	ENSG00000078369	1793245	1890401	97157	-	ENST00000434686	3396	GNB1
1	1795585	1795879	295	*	20.055	0.943023	3.53407	0.167025	4.23363	0.000248027	0.00480673	Promoter (1-2kb)	ENSG00000078369	1787987	1794197	6211	-	ENST00000461893	-1389	GNB1
1	1827968	1828434	467	*	13.7233	46.4286	2.41805	8.18425	-1.74981	0.0041765	0.0337168	Promoter (2-3kb)	ENSG00000078369	1824988	1825554	567	-	ENST00000607589	-2415	GNB1
1	1878470	1878751	282	*	1.06003	23.6859	0.186004	4.17564	-4.33489	4.95961e-05	0.00166134	Intron (ENST00000610897/ENSG00000078369, intron 1 of 10)	ENSG00000078369	1793245	1890401	97157	-	ENST00000434686	11650	GNB1
6	12279465	12279903	439	*	1.06003	22.7383	0.186004	4.00861	-4.27631	7.35111e-05	0.00217179	Distal Intergenic	ENSG00000078401	12290361	12297194	6834	+	ENST00000379375	-10458	EDN1
10	21540185	21540497	313	*	1.06003	19.8954	0.186004	3.50754	-4.08479	0.000248027	0.00480673	Intron (ENST00000651097/ENSG00000078403, intron 2 of 5)	ENSG00000078403	21534749	21595384	60636	+	ENST00000479634	5437	MLLT10
7	100417787	100418094	308	*	14.7786	0.943023	2.60405	0.167025	3.79624	0.00213372	0.0210351	Promoter (<=1kb)	ENSG00000078487	100400873	100417421	16549	-	ENST00000490089	-367	ZCWPW1
8	17001617	17002292	676	*	37.9948	0.943023	6.69613	0.167025	5.1514	3.45318e-07	5.38256e-05	Promoter (<=1kb)	ENSG00000078579	16992978	17001840	8863	-	ENST00000519941	0	FGF20
1	51923402	51923886	485	*	15.8339	51.1666	2.79006	9.01938	-1.68492	0.00475756	0.0372569	Intron (ENST00000371655/ENSG00000169213, intron 4 of 4)	ENSG00000078618	51789191	51878805	89615	-	ENST00000354831	-44598	NRDC
1	51803107	51803547	441	*	1.06003	20.843	0.186004	3.67456	-4.1515	0.000164371	0.00368421	Promoter (2-3kb)	ENSG00000078618	51794472	51801094	6623	-	ENST00000497358	-2014	NRDC
1	51904387	51904786	400	*	1.06003	23.6859	0.186004	4.17564	-4.33489	4.95961e-05	0.00166134	Distal Intergenic	ENSG00000078618	51789191	51878805	89615	-	ENST00000354831	-25583	NRDC
1	51878361	51878833	473	*	96.0355	24.6335	16.9263	4.34266	1.9572	0.000168126	0.00372162	Promoter (<=1kb)	ENSG00000078618	51789191	51878805	89615	-	ENST00000354831	0	NRDC
8	17928646	17928944	299	*	1.06003	16.105	0.186004	2.83943	-3.78205	0.00136958	0.0154568	Intron (ENST00000518930/ENSG00000078674, intron 1 of 3)	ENSG00000078674	17924744	18027975	103232	+	ENST00000524226	3903	PCM1
8	17982504	17982827	324	*	2.11529	17.0526	0.372007	3.00646	-2.94229	0.00351516	0.0293388	Promoter (2-3kb)	ENSG00000078674	17980221	17983281	3061	+	ENST00000522777	2284	PCM1
20	33548321	33548603	283	*	4.2258	22.7383	0.744015	4.00861	-2.39555	0.00314942	0.0281154	Intron (ENST00000471007/ENSG00000078699, intron 1 of 3)	ENSG00000078699	33562334	33623954	61621	+	ENST00000344201	-13731	CBFA2T2
20	33631043	33631364	322	*	24.2762	0.943023	4.27809	0.167025	4.50771	4.95961e-05	0.00166134	Intron (ENST00000342704/ENSG00000078699, intron 8 of 10)	ENSG00000078699	33638739	33646690	7952	+	ENST00000543126	-7375	CBFA2T2
20	33498619	33499050	432	*	32.7184	0.943023	5.76611	0.167025	4.93644	2.58666e-06	0.000224132	Intron (ENST00000471007/ENSG00000078699, intron 1 of 3)	ENSG00000078699	33490117	33650036	159920	+	ENST00000375279	8503	CBFA2T2
20	34363479	34363984	506	*	135.081	2.83829	23.8085	0.501076	5.50964	3.46413e-14	5.56161e-10	Promoter (<=1kb)	ENSG00000078747	34363316	34508088	144773	+	ENST00000665346	164	ITCH
20	34469228	34469540	313	*	26.3867	5.68118	4.65009	1.00215	2.18964	0.00612771	0.0435721	Promoter (1-2kb)	ENSG00000078747	34471501	34481182	9682	+	ENST00000461661	-1961	ITCH
1	1218214	1219024	811	*	112.92	38.8477	19.9024	6.84805	1.53614	0.00209446	0.0210351	Promoter (1-2kb)	ENSG00000078808	1216934	1220293	3360	-	ENST00000478938	1269	SDF4
20	34955328	34955863	536	*	46.4371	0.943023	8.18416	0.167025	5.44005	2.95108e-08	9.66923e-06	Promoter (<=1kb)	ENSG00000078814	34955810	34981724	25915	+	ENST00000673749	0	MYH7B
20	35000405	35000700	296	*	62.2664	18.0002	10.9742	3.17348	1.7829	0.00176666	0.0186042	Promoter (<=1kb)	ENSG00000078814	35001245	35002437	1193	+	ENST00000433934	-545	MYH7B
20	34997202	34997521	320	*	33.7737	0.943023	5.95212	0.167025	4.98207	1.82875e-06	0.000180283	Exon (ENST00000262873/ENSG00000078814, exon 32 of 45)	ENSG00000078814	35001245	35002437	1193	+	ENST00000433934	-3724	MYH7B
18	596690	597771	1082	*	120.307	46.4286	21.2044	8.18425	1.37107	0.00472598	0.0370561	Promoter (<=1kb)	ENSG00000079101	596988	619320	22333	+	ENST00000579912	0	CLUL1
2	216120440	216121151	712	*	15.8339	50.219	2.79006	8.85235	-1.65802	0.00563919	0.041411	Intron (ENST00000392133/ENSG00000079246, intron 7 of 22)	ENSG00000079246	216116885	216205423	88539	+	ENST00000460284	3556	XRCC5
2	216112258	216112685	428	*	4.2258	22.7383	0.744015	4.00861	-2.39555	0.00314942	0.0281154	Promoter (<=1kb)	ENSG00000079246	216113092	216119165	6074	+	ENST00000451695	-407	XRCC5
2	216107853	216108149	297	*	36.9396	3.78593	6.51013	0.668102	3.24267	4.26833e-05	0.00155889	Promoter (<=1kb)	ENSG00000079246	216107464	216206303	98840	+	ENST00000392133	390	XRCC5
1	46573576	46573984	409	*	3.17054	31.2668	0.558011	5.51184	-3.25413	8.09767e-05	0.00233273	Promoter (1-2kb)	ENSG00000079277	46558756	46572300	13545	-	ENST00000532897	-1277	MKNK1
19	1817719	1818055	337	*	36.9396	8.52404	6.51013	1.50323	2.09853	0.00135615	0.0154568	Promoter (<=1kb)	ENSG00000079313	1817179	1818735	1557	-	ENST00000588743	680	REXO1
19	1842457	1842819	363	*	36.9396	8.52404	6.51013	1.50323	2.09853	0.00135615	0.0154568	Intron (ENST00000170168/ENSG00000079313, intron 1 of 15)	ENSG00000079313	1827648	1848446	20799	-	ENST00000587524	5627	REXO1
12	47740589	47740903	315	*	41.1607	9.47166	7.25414	1.67025	2.10423	0.00101927	0.0128678	Promoter (<=1kb)	ENSG00000079337	47739459	47740395	937	-	ENST00000476259	-195	RAPGEF3
12	47758719	47759186	468	*	52.7688	1.89065	9.30019	0.334051	4.71051	3.88302e-08	1.1813e-05	Promoter (<=1kb)	ENSG00000079337	47734363	47758880	24518	-	ENST00000449771	0	RAPGEF3
12	47757830	47758278	449	*	33.7737	9.47166	5.95212	1.67025	1.81978	0.00512978	0.039216	Promoter (<=1kb)	ENSG00000079337	47751170	47758183	7014	-	ENST00000495953	0	RAPGEF3
10	75097221	75097580	360	*	23.2209	1.89065	4.09208	0.334051	3.53041	0.000348534	0.00630548	Promoter (<=1kb)	ENSG00000079393	75094436	75097884	3449	-	ENST00000464872	304	DUSP13
19	42273938	42274585	648	*	85.4826	26.5287	15.0663	4.67671	1.68309	0.00127215	0.0151643	Exon (ENST00000572681/ENSG00000079432, exon 2 of 21)	ENSG00000079432	42269252	42295796	26545	+	ENST00000681038	4687	CIC
19	42266271	42266741	471	*	11.6128	39.7953	2.04604	7.01507	-1.76671	0.00649311	0.0457477	Promoter (1-2kb)	ENSG00000079432	42268537	42295796	27260	+	ENST00000572681	-1796	CIC
19	42287498	42288031	534	*	60.1558	20.843	10.6022	3.67456	1.5231	0.00695566	0.0482132	Promoter (2-3kb)	ENSG00000079432	42284665	42295797	11133	+	ENST00000575354	2834	CIC
19	42410343	42410888	546	*	84.4274	22.7383	14.8803	4.00861	1.88646	0.000524355	0.00830807	Promoter (1-2kb)	ENSG00000079435	42410582	42412347	1766	-	ENST00000601189	1459	LIPE
8	11835884	11836264	381	*	6.33635	26.5287	1.11602	4.67671	-2.04574	0.00462106	0.0363068	Intron (ENST00000538689/ENSG00000079459, intron 7 of 7)	ENSG00000079459	11830280	11831794	1515	+	ENST00000529521	5605	FDFT1
2	15591725	15592479	755	*	101.312	4.73355	17.8564	0.835127	4.38256	3.37634e-11	7.29705e-08	Promoter (<=1kb)	ENSG00000079785	15591733	15631097	39365	+	ENST00000678755	0	DDX1
19	10830016	10830391	376	*	41.1607	1.89065	7.25414	0.334051	4.35302	8.6112e-07	0.000105536	Promoter (<=1kb)	ENSG00000079805	10830338	10833488	3151	+	ENST00000591818	0	DNM2
19	10728600	10729469	870	*	12.668	48.3238	2.23204	8.5183	-1.92177	0.00180693	0.0189803	Intron (ENST00000682524/ENSG00000079805, intron 1 of 7)	ENSG00000079805	10718561	10777154	58594	+	ENST00000586939	10040	DNM2
19	10723898	10724446	549	*	44.3266	11.3669	7.81216	2.00431	1.95093	0.00172688	0.0182382	Intron (ENST00000682524/ENSG00000079805, intron 1 of 7)	ENSG00000079805	10718561	10777154	58594	+	ENST00000586939	5338	DNM2
19	10774440	10774742	303	*	1.06003	17.0526	0.186004	3.00646	-3.8639	0.000884859	0.0113146	Promoter (2-3kb)	ENSG00000079805	10777169	10795746	18578	+	ENST00000591701	-2427	DNM2
19	10737476	10737762	287	*	1.06003	17.0526	0.186004	3.00646	-3.8639	0.000884859	0.0113146	Intron (ENST00000682524/ENSG00000079805, intron 1 of 7)	ENSG00000079805	10755121	10759801	4681	+	ENST00000588976	-17359	DNM2
19	10731439	10731799	361	*	36.9396	9.47166	6.51013	1.67025	1.94861	0.00255104	0.0238694	Intron (ENST00000682524/ENSG00000079805, intron 1 of 7)	ENSG00000079805	10718561	10777154	58594	+	ENST00000586939	12879	DNM2
6	130907335	130907616	282	*	3.17054	19.8954	0.558011	3.50754	-2.60532	0.00338513	0.0288777	Intron (ENST00000528282/ENSG00000079819, intron 5 of 16)	ENSG00000079819	130869659	130890424	20766	-	ENST00000456097	-16912	EPB41L2
6	131051331	131051671	341	*	5.28108	23.6859	0.930019	4.17564	-2.14052	0.00528628	0.039216	Intron (ENST00000530481/ENSG00000079819, intron 1 of 17)	ENSG00000079819	130956132	131062576	106445	-	ENST00000530707	10905	EPB41L2
6	131040133	131040447	315	*	1.06003	17.0526	0.186004	3.00646	-3.8639	0.000884859	0.0113146	Intron (ENST00000530481/ENSG00000079819, intron 1 of 17)	ENSG00000079819	130956132	131062576	106445	-	ENST00000530707	22129	EPB41L2
6	130954064	130954590	527	*	24.2762	1.89065	4.27809	0.334051	3.59421	0.000240916	0.00480673	Promoter (1-2kb)	ENSG00000079819	130881582	130956461	74880	-	ENST00000639623	1871	EPB41L2
6	71886302	71886992	691	*	65.4322	15.1573	11.5322	2.67241	2.10038	0.000284711	0.00539305	Promoter (<=1kb)	ENSG00000079841	71886550	72403145	516596	+	ENST00000521978	0	RIMS1
6	132462958	132463297	340	*	1.06003	20.843	0.186004	3.67456	-4.1515	0.000164371	0.00368421	Intron (ENST00000367941/ENSG00000079950, intron 9 of 9)	ENSG00000079950	132475280	132513065	37786	-	ENST00000475879	49768	STX7
19	10501368	10501815	448	*	2.11529	37.9001	0.372007	6.68102	-4.08851	2.1457e-06	0.000207702	Promoter (<=1kb)	ENSG00000079999	10499398	10502685	3288	-	ENST00000591039	870	KEAP1
19	10502473	10503780	1308	*	234.278	95.7044	41.2928	16.8696	1.29036	0.00416557	0.0336697	Promoter (<=1kb)	ENSG00000079999	10486125	10503356	17232	-	ENST00000171111	0	KEAP1
20	46350853	46351258	406	*	67.5428	8.52404	11.9042	1.50323	2.96704	1.85959e-06	0.000183001	Promoter (1-2kb)	ENSG00000080189	46349528	46353197	3670	-	ENST00000493599	1939	SLC35C2
3	97821709	97822597	889	*	145.634	51.1666	25.6685	9.01938	1.50662	0.00173892	0.018331	Promoter (<=1kb)	ENSG00000080200	97822011	97944984	122974	+	ENST00000389622	0	CRYBG3
2	151453217	151453616	400	*	1.06003	18.0002	0.186004	3.17348	-3.94135	0.000575412	0.00856519	Intron (ENST00000453091/ENSG00000080345, intron 21 of 34)	ENSG00000080345	151464700	151508013	43314	+	ENST00000454583	-11084	RIF1
2	151437358	151437763	406	*	5.28108	26.5287	0.930019	4.67671	-2.3032	0.00214237	0.0210351	Intron (ENST00000453091/ENSG00000080345, intron 13 of 34)	ENSG00000080345	151420225	151423760	3536	+	ENST00000498041	17134	RIF1
2	151442698	151443164	467	*	1.06003	30.3192	0.186004	5.34482	-4.68938	3.67596e-06	0.000284322	Intron (ENST00000453091/ENSG00000080345, intron 16 of 34)	ENSG00000080345	151464700	151508013	43314	+	ENST00000454583	-21536	RIF1
2	151412384	151412777	394	*	1.06003	28.4239	0.186004	5.01076	-4.59667	7.53307e-06	0.000465418	Promoter (2-3kb)	ENSG00000080345	151410090	151475388	65299	+	ENST00000430328	2295	RIF1
2	151422513	151422850	338	*	1.06003	19.8954	0.186004	3.50754	-4.08479	0.000248027	0.00480673	Promoter (2-3kb)	ENSG00000080345	151420225	151423760	3536	+	ENST00000498041	2289	RIF1
9	2157084	2157492	409	*	4.2258	23.6859	0.744015	4.17564	-2.45413	0.00227587	0.0220037	Promoter (<=1kb)	ENSG00000080503	2157680	2186154	28475	+	ENST00000452193	-188	SMARCA2
X	107826111	107827024	914	*	158.297	65.3808	27.9006	11.5248	1.27394	0.00645423	0.0457087	Promoter (<=1kb)	ENSG00000080561	107826414	107927193	100780	+	ENST00000443968	0	MID2
19	10007392	10007931	540	*	47.4924	13.2621	8.37017	2.33836	1.83004	0.00264123	0.0244286	Promoter (2-3kb)	ENSG00000080573	9959561	10010504	50944	-	ENST00000264828	2573	COL5A3
9	2797415	2798305	891	*	34.829	2.83829	6.13812	0.501076	3.55786	2.31155e-05	0.00100031	Intron (ENST00000490444/ENSG00000080608, intron 2 of 3)	ENSG00000080608	2720469	2807830	87362	-	ENST00000490444	9525	PUM3
14	73194618	73194912	295	*	15.8339	1.89065	2.79006	0.334051	2.98147	0.00524731	0.039216	Promoter (2-3kb)	ENSG00000080815	73197710	73211853	14144	+	ENST00000554995	-2798	PSEN1
14	73196880	73197204	325	*	15.8339	1.89065	2.79006	0.334051	2.98147	0.00524731	0.039216	Promoter (<=1kb)	ENSG00000080815	73197710	73211853	14144	+	ENST00000554995	-506	PSEN1
14	73216492	73216842	351	*	5.28108	22.7383	0.930019	4.00861	-2.08194	0.00716778	0.0490647	Intron (ENST00000357710/ENSG00000080815, intron 10 of 11)	ENSG00000080815	73206153	73219396	13244	+	ENST00000555867	10340	PSEN1
14	102222802	102223167	366	*	79.1509	16.105	13.9503	2.83943	2.28776	5.0722e-05	0.0016935	Promoter (2-3kb)	ENSG00000080823	102224500	102225672	1173	-	ENST00000559512	2505	MOK
14	102284662	102285016	355	*	26.3867	6.6288	4.65009	1.16918	1.97168	0.00612771	0.0435721	Intron (ENST00000521766/ENSG00000080823, intron 1 of 8)	ENSG00000080823	102228831	102264651	35821	-	ENST00000523485	-20012	MOK
14	102086406	102088132	1727	*	244.831	96.652	43.1529	17.0366	1.33969	0.00286637	0.0262538	Promoter (<=1kb)	ENSG00000080824	102080742	102087044	6303	-	ENST00000216281	0	HSP90AA1
20	37097764	37098045	282	*	6.33635	25.5811	1.11602	4.50969	-1.99352	0.00612771	0.0435721	Promoter (1-2kb)	ENSG00000080839	36996349	37095997	99649	-	ENST00000373664	-1768	RBL1
1	16496217	16496843	627	*	14.7786	48.3238	2.60405	8.5183	-1.70139	0.00447239	0.0355765	Promoter (2-3kb)	ENSG00000080947	16490634	16499257	8624	-	ENST00000590118	2414	CROCCP3
1	16474133	16474500	368	*	49.603	14.2097	8.74217	2.50538	1.79397	0.00289507	0.0262832	Exon (ENST00000420820/ENSG00000080947, exon 15 of 15)	ENSG00000080947	16476930	16483341	6412	-	ENST00000591316	8841	CROCCP3
1	16483167	16483485	319	*	27.442	0.943023	4.8361	0.167025	4.68373	1.57535e-05	0.000762462	Promoter (<=1kb)	ENSG00000080947	16476930	16483341	6412	-	ENST00000591316	0	CROCCP3
15	50920741	50921098	358	*	15.8339	0.943023	2.79006	0.167025	3.89497	0.00136958	0.0154568	Intron (ENST00000561441/ENSG00000081014, intron 3 of 12)	ENSG00000081014	50915556	50918115	2560	+	ENST00000561004	5186	AP4E1
1	113778269	113778550	282	*	1.06003	16.105	0.186004	2.83943	-3.78205	0.00136958	0.0154568	Intron (ENST00000261441/ENSG00000081019, intron 2 of 6)	ENSG00000081019	113766145	113768034	1890	-	ENST00000369581	-10236	RSBN1
5	134141391	134141703	313	*	5.28108	26.5287	0.930019	4.67671	-2.3032	0.00214237	0.0210351	Promoter (<=1kb)	ENSG00000081059	134141464	134147027	5564	+	ENST00000519238	0	TCF7
5	134142160	134142441	282	*	1.06003	18.0002	0.186004	3.17348	-3.94135	0.000575412	0.00856519	Promoter (<=1kb)	ENSG00000081059	134142185	134146707	4523	+	ENST00000517855	0	TCF7
6	108074390	108074798	409	*	34.829	0.943023	6.13812	0.167025	5.0263	9.26662e-07	0.000106267	Promoter (<=1kb)	ENSG00000081087	108041409	108074741	33333	-	ENST00000193322	0	OSTM1
6	108080024	108081116	1093	*	17.9445	54.0095	3.16206	9.52045	-1.58349	0.00620323	0.0440868	Intron (ENST00000440575/ENSG00000081087, intron 2 of 6)	ENSG00000081087	108064185	108074741	10557	-	ENST00000467960	-5284	OSTM1
14	67619519	67620017	499	*	54.8794	18.0002	9.67219	3.17348	1.60109	0.00529608	0.039235	Promoter (<=1kb)	ENSG00000081181	67619920	67651708	31789	+	ENST00000261783	0	ARG2
1	201275898	201276237	340	*	5.28108	26.5287	0.930019	4.67671	-2.3032	0.00214237	0.0210351	Distal Intergenic	ENSG00000081277	201283452	201332993	49542	+	ENST00000263946	-7215	PKP1
2	169183832	169184246	415	*	1.06003	13.2621	0.186004	2.33836	-3.50432	0.00528154	0.039216	Promoter (1-2kb)	ENSG00000081479	169177840	169182450	4611	-	ENST00000461418	-1383	LRP2
2	169184624	169184971	348	*	1.06003	15.1573	0.186004	2.67241	-3.69528	0.00213372	0.0210351	Promoter (2-3kb)	ENSG00000081479	169177840	169182450	4611	-	ENST00000461418	-2175	LRP2
5	141923696	141924088	393	*	34.829	0.943023	6.13812	0.167025	5.0263	9.26662e-07	0.000106267	Promoter (<=1kb)	ENSG00000081791	141923855	141940120	16266	+	ENST00000194118	0	DELE1
18	62815108	62815420	313	*	1.06003	21.7906	0.186004	3.84159	-4.21526	0.000109596	0.00283667	Intron (ENST00000262719/ENSG00000081913, intron 1 of 16)	ENSG00000081913	62832160	62889665	57506	+	ENST00000588452	-16740	PHLPP1
18	62864084	62864436	353	*	25.3314	1.89065	4.46409	0.334051	3.6553	0.000167283	0.00370442	Intron (ENST00000262719/ENSG00000081913, intron 4 of 16)	ENSG00000081913	62837678	62839875	2198	+	ENST00000588953	26407	PHLPP1
18	62715960	62717215	1256	*	163.574	52.1143	28.8306	9.1864	1.64768	0.000578316	0.00860726	Promoter (<=1kb)	ENSG00000081913	62715541	62980433	264893	+	ENST00000262719	420	PHLPP1
18	57675654	57676163	510	*	2.11529	27.4763	0.372007	4.84374	-3.62636	5.75184e-05	0.00186717	Intron (ENST00000588925/ENSG00000267787, intron 2 of 5)	ENSG00000081923	57684118	57688668	4551	-	ENST00000588255	12505	ATP8B1
18	57794609	57795088	480	*	7.39163	39.7953	1.30203	7.01507	-2.41004	0.000660415	0.00948094	Intron (ENST00000648908/ENSG00000081923, intron 1 of 27)	ENSG00000081923	57646443	57801988	155546	-	ENST00000642462	6900	ATP8B1
18	57781670	57782265	596	*	44.3266	10.4193	7.81216	1.83728	2.07503	0.000974164	0.0123587	Intron (ENST00000648908/ENSG00000081923, intron 1 of 27)	ENSG00000081923	57646443	57801988	155546	-	ENST00000642462	19723	ATP8B1
18	57802652	57803947	1296	*	201.564	76.7522	35.5267	13.5291	1.39139	0.00271426	0.0250628	Promoter (<=1kb)	ENSG00000081923	57646426	57803315	156890	-	ENST00000648908	0	ATP8B1
18	57669380	57669835	456	*	1.06003	19.8954	0.186004	3.50754	-4.08479	0.000248027	0.00480673	3' UTR	ENSG00000081923	57684118	57688668	4551	-	ENST00000588255	18833	ATP8B1
18	57810588	57811117	530	*	2.11529	29.3716	0.372007	5.17779	-3.72216	2.88486e-05	0.00120705	Distal Intergenic	ENSG00000081923	57646426	57803315	156890	-	ENST00000648908	-7274	ATP8B1
7	151246331	151246625	295	*	36.9396	10.4193	6.51013	1.83728	1.81281	0.00449771	0.0356844	Promoter (<=1kb)	ENSG00000082014	151242481	151246149	3669	-	ENST00000460431	-183	SMARCD3
5	37389133	37389686	554	*	11.6128	39.7953	2.04604	7.01507	-1.76671	0.00649311	0.0457477	Intron (ENST00000504564/ENSG00000082068, intron 3 of 11)	ENSG00000082068	37379318	37753435	374118	+	ENST00000265107	9816	WDR70
5	37750278	37750633	356	*	2.11529	22.7383	0.372007	4.00861	-3.3547	0.000348534	0.00630548	Intron (ENST00000511906/ENSG00000082068, intron 14 of 14)	ENSG00000082068	37724843	37752670	27828	+	ENST00000508730	25436	WDR70
2	200818977	200819336	360	*	1.06003	20.843	0.186004	3.67456	-4.1515	0.000164371	0.00368421	Promoter (<=1kb)	ENSG00000082153	200818326	200822550	4225	+	ENST00000359893	652	BZW1
2	200820294	200820765	472	*	5.28108	28.4239	0.930019	5.01076	-2.40229	0.00118483	0.0143102	Promoter (1-2kb)	ENSG00000082153	200818326	200822550	4225	+	ENST00000359893	1969	BZW1
2	134960637	134961053	417	*	32.7184	7.57642	5.76611	1.3362	2.09139	0.00185899	0.0194327	Distal Intergenic	ENSG00000082258	134947826	134953198	5373	+	ENST00000438691	12812	CCNT2
2	134928331	134928661	331	*	1.06003	26.5287	0.186004	4.67671	-4.49758	1.57535e-05	0.000762462	Intron (ENST00000419781/ENSG00000082258, intron 2 of 9)	ENSG00000082258	134918847	134946214	27368	+	ENST00000417175	9485	CCNT2
2	134939321	134939674	354	*	1.06003	20.843	0.186004	3.67456	-4.1515	0.000164371	0.00368421	Intron (ENST00000419781/ENSG00000082258, intron 4 of 9)	ENSG00000082258	134947730	134954838	7109	+	ENST00000452521	-8056	CCNT2
2	134960088	134960503	416	*	24.2762	3.78593	4.27809	0.668102	2.63948	0.00227587	0.0220037	Distal Intergenic	ENSG00000082258	134947826	134953198	5373	+	ENST00000438691	12263	CCNT2
18	5660111	5660464	354	*	15.8339	0.943023	2.79006	0.167025	3.89497	0.00136958	0.0154568	Distal Intergenic	ENSG00000082397	5478354	5630700	152347	-	ENST00000578431	-29412	EPB41L3
1	214989079	214989873	795	*	10.5575	41.6905	1.86004	7.34912	-1.96959	0.00261795	0.0244223	Distal Intergenic	ENSG00000082482	215005775	215236020	230246	+	ENST00000486921	-15902	KCNK2
1	214991150	214991597	448	*	21.1103	3.78593	3.72007	0.668102	2.43896	0.00607288	0.0435653	Distal Intergenic	ENSG00000082482	215005775	215236020	230246	+	ENST00000486921	-14178	KCNK2
1	214996896	214997325	430	*	1.06003	16.105	0.186004	2.83943	-3.78205	0.00136958	0.0154568	Distal Intergenic	ENSG00000082482	215005775	215236020	230246	+	ENST00000486921	-8450	KCNK2
5	154913553	154913885	333	*	1.06003	24.6335	0.186004	4.34266	-4.39119	3.36527e-05	0.0012864	Intron (ENST00000285873/ENSG00000082516, intron 13 of 27)	ENSG00000082516	154927386	154931716	4331	-	ENST00000523355	17831	GEMIN5
5	154897826	154898180	355	*	1.06003	19.8954	0.186004	3.50754	-4.08479	0.000248027	0.00480673	Intron (ENST00000285873/ENSG00000082516, intron 23 of 27)	ENSG00000082516	154891434	154892650	1217	-	ENST00000522075	-5177	GEMIN5
17	48054770	48055067	298	*	34.829	3.78593	6.13812	0.668102	3.15808	7.62932e-05	0.00223809	Promoter (<=1kb)	ENSG00000082641	48054920	48058307	3388	+	ENST00000577431	0	NFE2L1
3	122974937	122976037	1101	*	11.6128	50.219	2.04604	8.85235	-2.10138	0.000890608	0.0113623	Promoter (<=1kb)	ENSG00000082684	122948582	122975370	26789	-	ENST00000449546	0	SEMA5B
3	120010619	120010971	353	*	2.11529	17.0526	0.372007	3.00646	-2.94229	0.00351516	0.0293388	Promoter (2-3kb)	ENSG00000082701	119996690	120013215	16526	-	ENST00000676722	2244	GSK3B
3	119831361	119831661	301	*	3.17054	18.0002	0.558011	3.17348	-2.46188	0.00696616	0.0482132	Intron (ENST00000264235/ENSG00000082701, intron 10 of 10)	ENSG00000082701	119826686	119843353	16668	-	ENST00000678159	11692	GSK3B
3	124807614	124808239	626	*	4.2258	27.4763	0.744015	4.84374	-2.66721	0.000636793	0.00925738	Promoter (1-2kb)	ENSG00000082781	124796540	124809398	12859	-	ENST00000474838	1159	ITGB5
3	124835581	124835862	282	*	1.06003	15.1573	0.186004	2.67241	-3.69528	0.00213372	0.0210351	Promoter (2-3kb)	ENSG00000082781	124817621	124833020	15400	-	ENST00000476988	-2562	ITGB5
3	124887192	124887704	513	*	56.99	17.0526	10.0442	3.00646	1.73286	0.00262157	0.0244286	Promoter (<=1kb)	ENSG00000082781	124761948	124887365	125418	-	ENST00000296181	0	ITGB5
3	124760932	124761267	336	*	2.11529	20.843	0.372007	3.67456	-3.22989	0.000739506	0.010364	Downstream (<1kb)	ENSG00000082781	124762948	124770182	7235	-	ENST00000460797	8915	ITGB5
12	1181571	1182056	486	*	1.06003	33.162	0.186004	5.84589	-4.81816	1.82875e-06	0.000180283	3' UTR	ENSG00000082805	1189896	1491079	301184	+	ENST00000588412	-7840	ERC1
12	1241874	1242240	367	*	1.06003	14.2097	0.186004	2.50538	-3.60296	0.00334606	0.0287979	Intron (ENST00000543086/ENSG00000082805, intron 12 of 17)	ENSG00000082805	1257138	1371952	114815	+	ENST00000543263	-14898	ERC1
12	1123505	1123878	374	*	39.0501	6.6288	6.88214	1.16918	2.53507	0.000178139	0.00391703	Intron (ENST00000611180/ENSG00000082805, intron 7 of 12)	ENSG00000082805	1115912	1182005	66094	+	ENST00000691177	7594	ERC1
12	1471172	1471511	340	*	1.06003	16.105	0.186004	2.83943	-3.78205	0.00136958	0.0154568	Intron (ENST00000543086/ENSG00000082805, intron 17 of 17)	ENSG00000082805	1443291	1491079	47789	+	ENST00000543151	27882	ERC1
12	1313669	1314172	504	*	3.17054	26.5287	0.558011	4.67671	-3.01811	0.000299755	0.00562304	Intron (ENST00000543086/ENSG00000082805, intron 14 of 17)	ENSG00000082805	1257138	1371952	114815	+	ENST00000543263	56532	ERC1
12	995791	996212	422	*	26.3867	2.83829	4.65009	0.501076	3.15897	0.000419448	0.00694655	Intron (ENST00000611180/ENSG00000082805, intron 1 of 12)	ENSG00000082805	991622	1028339	36718	+	ENST00000589132	4170	ERC1
2	61519475	61519973	499	*	9.50219	36.9525	1.67403	6.51399	-1.94624	0.00449771	0.0356844	Intron (ENST00000677190/ENSG00000082898, intron 1 of 21)	ENSG00000082898	61477689	61523690	46002	-	ENST00000677190	3717	XPO1
2	61536878	61538179	1302	*	157.242	45.481	27.7146	8.01722	1.78666	0.000207647	0.004486	Promoter (<=1kb)	ENSG00000082898	61477689	61537065	59377	-	ENST00000677813	0	XPO1
3	149881419	149881700	282	*	1.06003	13.2621	0.186004	2.33836	-3.50432	0.00528154	0.039216	Intron (ENST00000344229/ENSG00000082996, intron 5 of 10)	ENSG00000082996	149872073	149962126	90054	+	ENST00000361785	9347	RNF13
16	23633683	23634038	356	*	1.06003	19.8954	0.186004	3.50754	-4.08479	0.000248027	0.00480673	Intron (ENST00000261584/ENSG00000083093, intron 4 of 12)	ENSG00000083093	23624071	23637935	13865	-	ENST00000565038	3897	PALB2
16	23626611	23626960	350	*	26.3867	0.943023	4.65009	0.167025	4.62741	2.29623e-05	0.00100031	Intron (ENST00000261584/ENSG00000083093, intron 6 of 12)	ENSG00000083093	23603160	23621389	18230	-	ENST00000566069	-5223	PALB2
16	23619257	23619649	393	*	3.17054	27.4763	0.558011	4.84374	-3.06851	0.000214972	0.004567	Promoter (1-2kb)	ENSG00000083093	23603160	23621389	18230	-	ENST00000566069	1740	PALB2
6	89640495	89641146	652	*	40.1054	4.73355	7.06814	0.835127	3.04823	5.36474e-05	0.00177327	Promoter (1-2kb)	ENSG00000083099	89636913	89638749	1837	-	ENST00000520318	-1747	LYRM2
6	80174919	80175295	377	*	2.11529	18.0002	0.372007	3.17348	-3.01974	0.00236482	0.0224066	Intron (ENST00000356489/ENSG00000083123, intron 6 of 10)	ENSG00000083123	80203102	80273190	70089	+	ENST00000468520	-27807	BCKDHB
9	86323128	86323417	290	*	1.06003	17.0526	0.186004	3.00646	-3.8639	0.000884859	0.0113146	Promoter (1-2kb)	ENSG00000083223	86323628	86324653	1026	-	ENST00000469004	1236	TUT7
9	86354110	86354735	626	*	40.1054	0.943023	7.06814	0.167025	5.22916	1.82531e-07	3.39067e-05	Promoter (<=1kb)	ENSG00000083223	86287733	86354410	66678	-	ENST00000277141	0	TUT7
5	72843312	72843702	391	*	1.06003	21.7906	0.186004	3.84159	-4.21526	0.000109596	0.00283667	Intron (ENST00000680533/ENSG00000083312, intron 1 of 23)	ENSG00000083312	72848121	72914368	66248	+	ENST00000679378	-4419	TNPO1
5	72847999	72849030	1032	*	229.001	98.5473	40.3628	17.3707	1.21533	0.00688281	0.048122	Promoter (<=1kb)	ENSG00000083312	72848121	72914368	66248	+	ENST00000679378	0	TNPO1
5	72858385	72858945	561	*	14.7786	52.1143	2.60405	9.1864	-1.81006	0.00263887	0.0244286	Intron (ENST00000680533/ENSG00000083312, intron 4 of 23)	ENSG00000083312	72848385	72872720	24336	+	ENST00000506528	10001	TNPO1
1	11947028	11947327	300	*	33.7737	2.83829	5.95212	0.501076	3.51363	4.29727e-05	0.00155889	Intron (ENST00000485046/ENSG00000083444, intron 1 of 8)	ENSG00000083444	11954301	11958593	4293	+	ENST00000465920	-6974	PLOD1
1	11971045	11971886	842	*	59.1005	18.0002	10.4162	3.17348	1.70777	0.00282199	0.0259001	Promoter (<=1kb)	ENSG00000083444	11971543	11975536	3994	+	ENST00000481933	0	PLOD1
1	11963416	11963751	336	*	42.216	0.943023	7.44015	0.167025	5.30293	9.79951e-08	2.21591e-05	Promoter (<=1kb)	ENSG00000083444	11964688	11975538	10851	+	ENST00000491536	-937	PLOD1
1	11974091	11974601	511	*	1.06003	28.4239	0.186004	5.01076	-4.59667	7.53307e-06	0.000465418	Promoter (2-3kb)	ENSG00000083444	11971543	11975536	3994	+	ENST00000481933	2549	PLOD1
1	11935603	11935956	354	*	40.1054	9.47166	7.06814	1.67025	2.06687	0.00127988	0.015221	Promoter (<=1kb)	ENSG00000083444	11934743	11957943	23201	+	ENST00000429000	861	PLOD1
17	3678795	3679125	331	*	31.6631	2.83829	5.58011	0.501076	3.42088	8.09767e-05	0.00233273	Intron (ENST00000550383/ENSG00000257950, intron 11 of 14)	ENSG00000083454	3673230	3682871	9642	-	ENST00000549063	3746	P2RX5
17	3685332	3685743	412	*	33.7737	8.52404	5.95212	1.50323	1.9697	0.00281747	0.0258819	Promoter (2-3kb)	ENSG00000083454	3673251	3688040	14790	-	ENST00000552456	2297	P2RX5
13	44936470	44936784	315	*	3.17054	18.9478	0.558011	3.34051	-2.53538	0.00484911	0.0376174	Downstream (2-3kb)	ENSG00000083635	44939249	44989471	50223	-	ENST00000379161	52687	NUFIP1
13	44965358	44965682	325	*	1.06003	15.1573	0.186004	2.67241	-3.69528	0.00213372	0.0210351	Intron (ENST00000379161/ENSG00000083635, intron 6 of 9)	ENSG00000083635	44939249	44989471	50223	-	ENST00000379161	23789	NUFIP1
13	32676552	32676956	405	*	1.06003	24.6335	0.186004	4.34266	-4.39119	3.36527e-05	0.0012864	Intron (ENST00000315596/ENSG00000083642, intron 9 of 34)	ENSG00000083642	32700984	32710068	9085	+	ENST00000481616	-24028	PDS5B
13	32640745	32641056	312	*	1.06003	19.8954	0.186004	3.50754	-4.08479	0.000248027	0.00480673	Intron (ENST00000315596/ENSG00000083642, intron 1 of 34)	ENSG00000083642	32586569	32650617	64049	+	ENST00000466078	54177	PDS5B
13	32733995	32734873	879	*	8.44691	44.5334	1.48803	7.8502	-2.38219	0.000415	0.00693728	Intron (ENST00000315596/ENSG00000083642, intron 20 of 34)	ENSG00000083642	32758169	32770546	12378	+	ENST00000447833	-23296	PDS5B
13	32621146	32621435	290	*	2.11529	18.9478	0.372007	3.34051	-3.09324	0.00159793	0.0173275	Intron (ENST00000315596/ENSG00000083642, intron 1 of 34)	ENSG00000083642	32586569	32650617	64049	+	ENST00000466078	34578	PDS5B
5	41762592	41763218	627	*	4.2258	22.7383	0.744015	4.00861	-2.39555	0.00314942	0.0281154	Intron (ENST00000196371/ENSG00000083720, intron 13 of 16)	ENSG00000083720	41731739	41739721	7983	-	ENST00000503374	-22872	OXCT1
5	41794809	41795270	462	*	8.44691	34.1096	1.48803	6.01292	-1.99876	0.00512978	0.039216	Promoter (<=1kb)	ENSG00000083720	41749527	41794643	45117	-	ENST00000513081	-167	OXCT1
19	58514013	58514344	332	*	25.3314	0.943023	4.46409	0.167025	4.5688	3.36527e-05	0.0012864	Promoter (1-2kb)	ENSG00000083807	58507382	58512413	5032	-	ENST00000593745	-1601	SLC27A5
19	58467038	58467562	525	*	121.362	30.3192	21.3904	5.34482	1.99631	8.43764e-05	0.00239761	Promoter (<=1kb)	ENSG00000083812	58467056	58475436	8381	+	ENST00000536459	0	ZNF324
19	58388698	58389035	338	*	37.9948	7.57642	6.69613	1.3362	2.30636	0.000519431	0.00824982	Promoter (1-2kb)	ENSG00000083845	58387289	58394806	7518	+	ENST00000596046	1410	RPS5
19	58393088	58393561	474	*	29.5526	4.73355	5.2081	0.835127	2.60926	0.00118483	0.0143102	Promoter (<=1kb)	ENSG00000083845	58393056	58394802	1747	+	ENST00000599232	33	RPS5
2	96200025	96200480	456	*	32.7184	8.52404	5.76611	1.50323	1.92407	0.00360343	0.0298663	Intron (ENST00000337288/ENSG00000084090, intron 1 of 7)	ENSG00000084090	96186750	96195514	8765	-	ENST00000462501	-4512	STARD7
4	56924813	56925145	333	*	1.06003	17.0526	0.186004	3.00646	-3.8639	0.000884859	0.0113146	Intron (ENST00000640168/ENSG00000084093, intron 2 of 2)	ENSG00000084093	56912583	56916271	3689	+	ENST00000675249	12231	REST
12	108796718	108797012	295	*	17.9445	1.89065	3.16206	0.334051	3.16071	0.00236482	0.0224066	Intron (ENST00000326495/ENSG00000084112, intron 13 of 14)	ENSG00000084112	108784797	108807690	22894	-	ENST00000546433	10678	SSH1
11	67584327	67584635	309	*	52.7688	10.4193	9.30019	1.83728	2.32592	0.000180546	0.00396376	Promoter (<=1kb)	ENSG00000084207	67584464	67586604	2141	+	ENST00000498765	0	GSTP1
11	67563122	67563482	361	*	8.44691	35.0572	1.48803	6.17994	-2.03814	0.00406065	0.0329396	Distal Intergenic	ENSG00000084207	67583742	67586656	2915	+	ENST00000398603	-20260	GSTP1
11	130145670	130146047	378	*	3.17054	19.8954	0.558011	3.50754	-2.60532	0.00338513	0.0288777	Distal Intergenic	ENSG00000084234	130141412	130144273	2862	+	ENST00000525604	4259	APLP2
1	31196260	31196541	282	*	4.2258	22.7383	0.744015	4.00861	-2.39555	0.00314942	0.0281154	Promoter (2-3kb)	ENSG00000084628	31182551	31193920	11370	-	ENST00000530145	-2341	NKAIN1
1	31154656	31154956	301	*	47.4924	9.47166	8.37017	1.67025	2.3101	0.000266845	0.00510714	Distal Intergenic	ENSG00000084628	31180540	31181676	1137	-	ENST00000528449	26720	NKAIN1
1	31716039	31716438	400	*	2.11529	25.5811	0.372007	4.50969	-3.52375	0.000116677	0.00293545	Distal Intergenic	ENSG00000084636	31679230	31704319	25090	-	ENST00000373668	-11721	COL16A1
1	31703861	31704365	505	*	93.9249	6.6288	16.5543	1.16918	3.79866	1.92034e-09	1.17006e-06	Promoter (<=1kb)	ENSG00000084636	31652263	31704017	51755	-	ENST00000373672	0	COL16A1
1	31700219	31701234	1016	*	22.1656	73.9093	3.90608	13.028	-1.73215	0.00137908	0.0155499	Promoter (2-3kb)	ENSG00000084636	31652263	31704017	51755	-	ENST00000373672	2783	COL16A1
1	32185338	32185887	550	*	55.9347	18.0002	9.8582	3.17348	1.6285	0.00452276	0.0358377	Intron (ENST00000373610/ENSG00000084652, intron 4 of 10)	ENSG00000084652	32180065	32198285	18221	+	ENST00000373609	5274	TXLNA
2	24491694	24492257	564	*	120.307	34.1096	21.2044	6.01292	1.81446	0.000312398	0.00583392	Promoter (<=1kb)	ENSG00000084676	24491914	24644055	152142	+	ENST00000496333	0	NCOA1
2	25949594	25949945	352	*	24.2762	0.943023	4.27809	0.167025	4.50771	4.95961e-05	0.00166134	Promoter (1-2kb)	ENSG00000084731	25929419	25951919	22501	-	ENST00000496378	1974	KIF3C
2	26095333	26095723	391	*	4.2258	28.4239	0.744015	5.01076	-2.71591	0.000466301	0.00762917	Promoter (2-3kb)	ENSG00000084733	26098530	26135036	36507	+	ENST00000462003	-2807	RAB10
2	26074527	26074810	284	*	1.06003	18.0002	0.186004	3.17348	-3.94135	0.000575412	0.00856519	Intron (ENST00000264710/ENSG00000084733, intron 1 of 5)	ENSG00000084733	26098530	26135036	36507	+	ENST00000462003	-23720	RAB10
11	33724607	33725065	459	*	1.06003	26.5287	0.186004	4.67671	-4.49758	1.57535e-05	0.000762462	Promoter (1-2kb)	ENSG00000085063	33703012	33722952	19941	-	ENST00000652678	-1656	CD59
11	44600972	44601551	580	*	31.6631	7.57642	5.58011	1.3362	2.04427	0.00312822	0.0281154	Promoter (2-3kb)	ENSG00000085117	44604428	44619275	14848	+	ENST00000530931	-2877	CD82
X	130059944	130060320	377	*	42.216	10.4193	7.44015	1.83728	2.00485	0.00150116	0.016697	Distal Intergenic	ENSG00000085185	130014467	130028861	14395	+	ENST00000441294	45478	BCORL1
X	129995165	129995466	302	*	1.06003	16.105	0.186004	2.83943	-3.78205	0.00136958	0.0154568	Intron (ENST00000607874/ENSG00000085185, intron 2 of 2)	ENSG00000085185	129982635	130058071	75437	+	ENST00000540052	12531	BCORL1
X	77778398	77778808	411	*	2.11529	20.843	0.372007	3.67456	-3.22989	0.000739506	0.010364	Intron (ENST00000373344/ENSG00000085224, intron 1 of 34)	ENSG00000085224	77697603	77786204	88602	-	ENST00000624193	7396	ATRX
3	169147781	169148145	365	*	3.17054	22.7383	0.558011	4.00861	-2.79685	0.0011736	0.0142588	Promoter (<=1kb)	ENSG00000085276	169083507	169147734	64228	-	ENST00000464456	-48	MECOM
3	169112623	169113123	501	*	3.17054	30.3192	0.558011	5.34482	-3.20991	8.09767e-05	0.00233273	Exon (ENST00000264674/ENSG00000085276, exon 9 of 17)	ENSG00000085276	169120888	169122672	1785	-	ENST00000461430	9549	MECOM
18	12947856	12948703	848	*	576.19	245.427	101.558	43.2596	1.23079	0.00423431	0.0341614	Promoter (<=1kb)	ENSG00000085415	12947995	12987536	39542	+	ENST00000262124	0	SEH1L
2	223874522	223874803	282	*	1.06003	15.1573	0.186004	2.67241	-3.69528	0.00213372	0.0210351	Intron (ENST00000650969/ENSG00000286239, intron 12 of 16)	ENSG00000085449	223855716	223878688	22973	-	ENST00000462702	3885	WDFY1
1	108145002	108145467	466	*	5.28108	28.4239	0.930019	5.01076	-2.40229	0.00118483	0.0143102	Intron (ENST00000565488/ENSG00000085491, intron 7 of 9)	ENSG00000085491	108134823	108192818	57996	-	ENST00000370041	47351	SLC25A24
1	108144403	108144858	456	*	2.11529	28.4239	0.372007	5.01076	-3.67505	4.06483e-05	0.00150916	Intron (ENST00000565488/ENSG00000085491, intron 7 of 9)	ENSG00000085491	108134823	108192818	57996	-	ENST00000370041	47960	SLC25A24
1	108186738	108187113	376	*	24.2762	4.73355	4.27809	0.835127	2.32678	0.00528628	0.039216	Intron (ENST00000565488/ENSG00000085491, intron 1 of 9)	ENSG00000085491	108134823	108192818	57996	-	ENST00000370041	5705	SLC25A24
7	100371918	100372426	509	*	50.6583	12.3145	8.92818	2.17133	2.02879	0.000890608	0.0113623	Promoter (1-2kb)	ENSG00000085514	100373458	100400096	26639	+	ENST00000453419	-1032	PILRA
16	3138288	3138628	341	*	35.8843	0.943023	6.32413	0.167025	5.06922	6.64018e-07	8.33798e-05	Promoter (<=1kb)	ENSG00000085644	3137650	3141355	3706	+	ENST00000574575	639	ZNF213
16	3135005	3135556	552	*	104.478	40.7429	18.4144	7.1821	1.35566	0.0070897	0.0488905	Promoter (<=1kb)	ENSG00000085644	3135029	3142804	7776	+	ENST00000396878	0	ZNF213
8	86546735	86547029	295	*	13.7233	0.943023	2.41805	0.167025	3.69025	0.00334606	0.0287979	Promoter (<=1kb)	ENSG00000085719	86546628	86554979	8352	+	ENST00000517354	108	CPNE3
16	15091934	15092301	368	*	26.3867	6.6288	4.65009	1.16918	1.97168	0.00612771	0.0435721	Promoter (1-2kb)	ENSG00000085721	15061629	15094008	32380	-	ENST00000327307	1707	RRN3
11	76209279	76209607	329	*	53.8241	9.47166	9.48619	1.67025	2.49022	5.93391e-05	0.00190973	Promoter (1-2kb)	ENSG00000085741	76206422	76210730	4309	-	ENST00000532150	1123	WNT11
2	55261117	55261666	550	*	30.6079	7.57642	5.39411	1.3362	1.99556	0.00406587	0.0329396	Promoter (2-3kb)	ENSG00000085760	55236621	55263868	27248	-	ENST00000394600	2202	MTIF2
8	38237221	38237502	282	*	1.06003	16.105	0.186004	2.83943	-3.78205	0.00136958	0.0154568	Promoter (2-3kb)	ENSG00000085788	38240275	38251956	11682	+	ENST00000532106	-2773	DDHD2
1	51398027	51398321	295	*	1.06003	14.2097	0.186004	2.50538	-3.60296	0.00334606	0.0287979	Promoter (2-3kb)	ENSG00000085832	51394419	51401199	6781	-	ENST00000478657	2878	EPS15
1	51468806	51469100	295	*	15.8339	0.943023	2.79006	0.167025	3.89497	0.00136958	0.0154568	Intron (ENST00000371730/ENSG00000085832, intron 4 of 22)	ENSG00000085832	51458396	51465326	6931	-	ENST00000464478	-3481	EPS15
19	16521067	16521471	405	*	49.603	3.78593	8.74217	0.668102	3.66674	1.63986e-06	0.000173534	Promoter (<=1kb)	ENSG00000085872	16519904	16520873	970	-	ENST00000600432	-195	CHERP
19	16523032	16523352	321	*	30.6079	2.83829	5.39411	0.501076	3.37216	0.000111734	0.0028552	Promoter (2-3kb)	ENSG00000085872	16519904	16520873	970	-	ENST00000600432	-2160	CHERP
2	233267108	233267447	340	*	1.06003	19.8954	0.186004	3.50754	-4.08479	0.000248027	0.00480673	Promoter (1-2kb)	ENSG00000085978	233265955	233289883	23929	+	ENST00000498620	1154	ATG16L1
2	233208846	233209668	823	*	43.2713	7.57642	7.62615	1.3362	2.49341	0.000151266	0.00368421	Promoter (<=1kb)	ENSG00000085978	233210051	233264920	54870	+	ENST00000431917	-383	ATG16L1
2	233475484	233475839	356	*	43.2713	10.4193	7.62615	1.83728	2.04037	0.00120867	0.0144602	3' UTR	ENSG00000085982	233481236	233481642	407	-	ENST00000464956	5803	USP40
1	46240085	46240416	332	*	58.0452	0.943023	10.2302	0.167025	5.76121	1.09629e-09	7.7978e-07	Distal Intergenic	ENSG00000085999	46246461	46248584	2124	+	ENST00000661174	-6045	RAD54L
1	46245852	46246470	619	*	49.603	5.68118	8.74217	1.00215	3.09719	5.25939e-06	0.000361733	Promoter (<=1kb)	ENSG00000085999	46246461	46248584	2124	+	ENST00000661174	0	RAD54L
1	45825149	45825624	476	*	32.7184	0.943023	5.76611	0.167025	4.93644	2.58666e-06	0.000224132	Intron (ENST00000470809/ENSG00000086015, intron 2 of 4)	ENSG00000086015	45803612	46036122	232511	+	ENST00000361297	21538	MAST2
1	45893065	45893440	376	*	2.11529	24.6335	0.372007	4.34266	-3.46957	0.000167283	0.00370442	Intron (ENST00000470809/ENSG00000086015, intron 4 of 4)	ENSG00000086015	45913588	46030759	117172	+	ENST00000372008	-20148	MAST2
1	45813502	45813881	380	*	26.3867	6.6288	4.65009	1.16918	1.97168	0.00612771	0.0435721	Intron (ENST00000470809/ENSG00000086015, intron 1 of 4)	ENSG00000086015	45803612	46036122	232511	+	ENST00000361297	9891	MAST2
1	45937520	45937805	286	*	4.2258	22.7383	0.744015	4.00861	-2.39555	0.00314942	0.0281154	Intron (ENST00000361297/ENSG00000086015, intron 4 of 28)	ENSG00000086015	45959386	46011109	51724	+	ENST00000482881	-21581	MAST2
9	33361549	33362033	485	*	18.9997	1.89065	3.34807	0.334051	3.24262	0.00159793	0.0173275	Intron (ENST00000379521/ENSG00000086102, intron 19 of 20)	ENSG00000086102	33365233	33367578	2346	+	ENST00000463421	-3200	NFX1
9	33332789	33333105	317	*	1.06003	20.843	0.186004	3.67456	-4.1515	0.000164371	0.00368421	Intron (ENST00000379521/ENSG00000086102, intron 11 of 20)	ENSG00000086102	33342812	33351882	9071	+	ENST00000466971	-9707	NFX1
5	62419964	62420245	282	*	1.06003	18.0002	0.186004	3.17348	-3.94135	0.000575412	0.00856519	Promoter (1-2kb)	ENSG00000086200	62418884	62627704	208821	+	ENST00000409296	1081	IPO11
5	62412762	62413140	379	*	43.2713	7.57642	7.62615	1.3362	2.49341	0.000151266	0.00368421	Promoter (<=1kb)	ENSG00000086200	62412763	62628582	215820	+	ENST00000325324	0	IPO11
5	62488541	62489004	464	*	1.06003	21.7906	0.186004	3.84159	-4.21526	0.000109596	0.00283667	Intron (ENST00000509663/ENSG00000288643, intron 1 of 5)	ENSG00000086200	62467204	62483390	16187	+	ENST00000507640	21338	IPO11
5	62472457	62472897	441	*	10.5575	43.5857	1.86004	7.68317	-2.03353	0.00172688	0.0182382	Intron (ENST00000509663/ENSG00000288643, intron 1 of 5)	ENSG00000086200	62467204	62483390	16187	+	ENST00000507640	5254	IPO11
5	62459524	62459857	334	*	31.6631	8.52404	5.58011	1.50323	1.87694	0.00591186	0.0429948	Intron (ENST00000509663/ENSG00000288643, intron 1 of 5)	ENSG00000086200	62467204	62483390	16187	+	ENST00000507640	-7347	IPO11
5	62464087	62464548	462	*	25.3314	2.83829	4.46409	0.501076	3.10036	0.000589	0.00868462	Promoter (2-3kb)	ENSG00000086200	62467204	62483390	16187	+	ENST00000507640	-2656	IPO11
7	6060110	6060490	381	*	43.2713	5.68118	7.62615	1.00215	2.90068	2.42341e-05	0.00103438	Promoter (<=1kb)	ENSG00000086232	6049784	6059175	9392	-	ENST00000461493	-936	EIF2AK1
7	6024683	6025154	472	*	6.33635	42.6381	1.11602	7.51615	-2.72768	0.000151266	0.00368421	Promoter (1-2kb)	ENSG00000086232	6023176	6026552	3377	-	ENST00000422786	1398	EIF2AK1
16	367305	367600	296	*	34.829	4.73355	6.13812	0.835127	2.84538	0.000211448	0.00454628	Promoter (2-3kb)	ENSG00000086504	367398	370225	2828	-	ENST00000461550	2625	MRPL28
16	371285	372473	1189	*	184.679	64.4332	32.5506	11.3577	1.51719	0.00116434	0.0142588	Promoter (<=1kb)	ENSG00000086504	366969	371289	4321	-	ENST00000648346	0	MRPL28
5	151590090	151590448	359	*	3.17054	18.9478	0.558011	3.34051	-2.53538	0.00484911	0.0376174	Promoter (<=1kb)	ENSG00000086570	151504092	151591331	87240	-	ENST00000261800	883	FAT2
X	16840316	16841289	974	*	20.055	72.0141	3.53407	12.6939	-1.83828	0.000871067	0.0113146	Promoter (<=1kb)	ENSG00000086712	16839837	16844519	4683	+	ENST00000485153	480	TXLNG
X	16792534	16793050	517	*	1.06003	16.105	0.186004	2.83943	-3.78205	0.00136958	0.0154568	Intron (ENST00000398155/ENSG00000086712, intron 1 of 7)	ENSG00000086712	16786466	16844519	58054	+	ENST00000380122	6069	TXLNG
X	18715152	18715447	296	*	1.06003	16.105	0.186004	2.83943	-3.78205	0.00136958	0.0154568	Intron (ENST00000689646/ENSG00000086717, intron 6 of 20)	ENSG00000086717	18707659	18827893	120235	+	ENST00000349874	7494	PPEF1
X	53714970	53715370	401	*	12.668	0.943023	2.23204	0.167025	3.57586	0.00528154	0.039216	Distal Intergenic	ENSG00000086758	53584211	53686728	102518	-	ENST00000218328	-28243	HUWE1
11	89340675	89341223	549	*	2.11529	22.7383	0.372007	4.00861	-3.3547	0.000348534	0.00630548	Intron (ENST00000263317/ENSG00000086991, intron 14 of 17)	ENSG00000086991	89326361	89336083	9723	-	ENST00000524473	-4593	NOX4
11	95891112	95891514	403	*	1.06003	24.6335	0.186004	4.34266	-4.39119	3.36527e-05	0.0012864	Intron (ENST00000675896/ENSG00000087053, intron 1 of 17)	ENSG00000087053	95832882	95910665	77784	-	ENST00000674610	19151	MTMR2
19	48817170	48817509	340	*	20.055	1.89065	3.53407	0.334051	3.32013	0.00108459	0.0134834	Promoter (2-3kb)	ENSG00000087076	48813018	48815072	2055	-	ENST00000596349	-2099	HSD17B14
19	48819731	48820305	575	*	1.06003	24.6335	0.186004	4.34266	-4.39119	3.36527e-05	0.0012864	Intron (ENST00000263278/ENSG00000087076, intron 5 of 8)	ENSG00000087076	48813018	48815072	2055	-	ENST00000596349	-4660	HSD17B14
19	48832735	48833052	318	*	20.055	2.83829	3.53407	0.501076	2.76519	0.00338513	0.0288777	Promoter (2-3kb)	ENSG00000087076	48813109	48835823	22715	-	ENST00000595764	2771	HSD17B14
19	48836141	48836549	409	*	119.252	44.5334	21.0184	7.8502	1.41832	0.00351904	0.0293669	Promoter (<=1kb)	ENSG00000087076	48813018	48836491	23474	-	ENST00000263278	0	HSD17B14
7	100865835	100866410	576	*	111.865	40.7429	19.7164	7.1821	1.45412	0.00351014	0.0293388	Promoter (<=1kb)	ENSG00000087077	100867387	100868141	755	+	ENST00000496260	-977	TRIP6
7	100868512	100868905	394	*	46.4371	0.943023	8.18416	0.167025	5.44005	2.95108e-08	9.66923e-06	Promoter (<=1kb)	ENSG00000087077	100868811	100872653	3843	+	ENST00000429658	0	TRIP6
7	100895695	100895990	296	*	50.6583	0.943023	8.92818	0.167025	5.56526	9.38231e-09	4.07113e-06	Promoter (<=1kb)	ENSG00000087085	100889994	100895886	5893	-	ENST00000419336	0	ACHE
7	100887515	100887990	476	*	5.28108	46.4286	0.930019	8.18425	-3.10766	8.67405e-06	0.000525498	Promoter (<=1kb)	ENSG00000087087	100887703	100888660	958	+	ENST00000445337	0	SRRT
7	100884927	100885455	529	*	79.1509	23.6859	13.9503	4.17564	1.73492	0.00100467	0.0127106	Promoter (<=1kb)	ENSG00000087087	100884992	100888656	3665	+	ENST00000448764	0	SRRT
5	179344811	179345994	1184	*	412.621	172.461	72.7274	30.3986	1.25789	0.00397006	0.0324017	Promoter (<=1kb)	ENSG00000087116	179110853	179345461	234609	-	ENST00000251582	0	ADAMTS2
5	179168241	179168541	301	*	30.6079	0.943023	5.39411	0.167025	4.8406	5.24925e-06	0.000361733	Intron (ENST00000251582/ENSG00000087116, intron 5 of 21)	ENSG00000087116	179114289	179122839	8551	-	ENST00000523450	-45403	ADAMTS2
5	179202002	179202315	314	*	42.216	0.943023	7.44015	0.167025	5.30293	9.79951e-08	2.21591e-05	Intron (ENST00000251582/ENSG00000087116, intron 4 of 21)	ENSG00000087116	179114289	179122839	8551	-	ENST00000523450	-79164	ADAMTS2
5	179266622	179268082	1461	*	162.518	58.7475	28.6446	10.3556	1.4659	0.00209876	0.0210351	Intron (ENST00000251582/ENSG00000087116, intron 3 of 21)	ENSG00000087116	179120172	179345430	225259	-	ENST00000518335	77348	ADAMTS2
17	78385766	78386300	535	*	42.216	8.52404	7.44015	1.50323	2.29056	0.000411667	0.00690004	Intron (ENST00000586325/ENSG00000087157, intron 2 of 3)	ENSG00000087157	78378697	78419596	40900	+	ENST00000585521	7070	PGS1
5	176976925	176977274	350	*	40.1054	0.943023	7.06814	0.167025	5.22916	1.82531e-07	3.39067e-05	Intron (ENST00000377227/ENSG00000087206, intron 2 of 14)	ENSG00000087206	176975416	176980276	4861	-	ENST00000505879	3002	UIMC1
5	177005804	177006864	1061	*	254.328	92.8616	44.8269	16.3685	1.45221	0.00141514	0.0158991	Promoter (<=1kb)	ENSG00000087206	176905005	177006408	101404	-	ENST00000377227	0	UIMC1
16	55527191	55527504	314	*	23.2209	0.943023	4.09208	0.167025	4.44391	7.35111e-05	0.00217179	Promoter (<=1kb)	ENSG00000087253	55528493	55542028	13536	+	ENST00000564084	-989	LPCAT2
16	56191458	56192077	620	*	138.247	35.0572	24.3665	6.17994	1.97541	7.69897e-05	0.00225206	Promoter (<=1kb)	ENSG00000087258	56191489	56357444	165956	+	ENST00000262493	0	GNAO1
4	2816023	2816305	283	*	7.39163	31.2668	1.30203	5.51184	-2.06335	0.00591186	0.0429948	Promoter (1-2kb)	ENSG00000087266	2814834	2818225	3392	+	ENST00000508338	1190	SH3BP2
4	2812265	2813180	916	*	101.312	32.2144	17.8564	5.67887	1.64896	0.00121015	0.0144667	Promoter (<=1kb)	ENSG00000087266	2812290	2825196	12907	+	ENST00000502260	0	SH3BP2
4	2807573	2807867	295	*	29.5526	0.943023	5.2081	0.167025	4.79018	7.53307e-06	0.000465418	Promoter (1-2kb)	ENSG00000087266	2809779	2827317	17539	+	ENST00000511663	-1912	SH3BP2
4	2825732	2826026	295	*	28.4973	2.83829	5.0221	0.501076	3.2695	0.000214972	0.004567	Promoter (<=1kb)	ENSG00000087266	2826325	2834289	7965	+	ENST00000510204	-299	SH3BP2
4	2833996	2834399	404	*	49.603	9.47166	8.74217	1.67025	2.37267	0.000172494	0.00380782	Promoter (1-2kb)	ENSG00000087266	2832345	2834026	1682	+	ENST00000452765	1652	SH3BP2
4	2883625	2883992	368	*	1.06003	25.5811	0.186004	4.50969	-4.44536	2.29623e-05	0.00100031	Promoter (2-3kb)	ENSG00000087274	2881600	2894682	13083	+	ENST00000534870	2026	ADD1
4	2916262	2916543	282	*	1.06003	18.9478	0.186004	3.34051	-4.01485	0.000376589	0.00638639	Promoter (1-2kb)	ENSG00000087274	2914942	2928346	13405	+	ENST00000541843	1321	ADD1
4	2879592	2880068	477	*	8.44691	37.9001	1.48803	6.68102	-2.15023	0.00202491	0.0208281	Promoter (1-2kb)	ENSG00000087274	2881600	2894682	13083	+	ENST00000534870	-1532	ADD1
14	52455462	52455764	303	*	1.06003	18.9478	0.186004	3.34051	-4.01485	0.000376589	0.00638639	Intron (ENST00000281741/ENSG00000087301, intron 17 of 20)	ENSG00000087301	52455441	52470674	15234	-	ENST00000555312	14910	TXNDC16
14	52079786	52080155	370	*	1.06003	17.0526	0.186004	3.00646	-3.8639	0.000884859	0.0113146	Distal Intergenic	ENSG00000087303	52004809	52069059	64251	-	ENST00000216286	-10728	NID2
14	52012242	52012587	346	*	1.06003	18.9478	0.186004	3.34051	-4.01485	0.000376589	0.00638639	Promoter (<=1kb)	ENSG00000087303	52007810	52012021	4212	-	ENST00000553297	-222	NID2
12	27785033	27785786	754	*	13.7233	44.5334	2.41805	7.8502	-1.68986	0.00603582	0.0435653	Promoter (1-2kb)	ENSG00000087448	27787635	27791926	4292	+	ENST00000540301	-1849	KLHL42
12	27779706	27780703	998	*	304.982	127.923	53.7551	22.5484	1.25256	0.0048382	0.0376174	Promoter (<=1kb)	ENSG00000087448	27780048	27798156	18109	+	ENST00000539176	0	KLHL42
20	58888576	58891607	3032	*	667.999	282.384	117.74	49.7736	1.24179	0.00375394	0.0309707	Promoter (<=1kb)	ENSG00000087460	58888779	58911192	22414	+	ENST00000488546	0	GNAS
20	56417768	56418049	282	*	1.06003	17.0526	0.186004	3.00646	-3.8639	0.000884859	0.0113146	Intron (ENST00000360314/ENSG00000087589, intron 2 of 6)	ENSG00000087589	56412393	56459004	46612	+	ENST00000679529	5376	CASS4
20	56422861	56423196	336	*	1.06003	18.9478	0.186004	3.34051	-4.01485	0.000376589	0.00638639	Intron (ENST00000360314/ENSG00000087589, intron 2 of 6)	ENSG00000087589	56412393	56459004	46612	+	ENST00000679529	10469	CASS4
19	48558211	48559152	942	*	132.97	50.219	23.4365	8.85235	1.4024	0.00352887	0.0294401	Intron (ENST00000201586/ENSG00000088002, intron 1 of 6)	ENSG00000088002	48552172	48599423	47252	+	ENST00000201586	6040	SULT2B1
19	48539907	48540808	902	*	65.4322	21.7906	11.5322	3.84159	1.58041	0.00473977	0.0371539	Distal Intergenic	ENSG00000088002	48552172	48599423	47252	+	ENST00000201586	-11364	SULT2B1
19	54148101	54148777	677	*	178.348	72.9617	31.4346	12.861	1.2879	0.00565817	0.0415097	Promoter (<=1kb)	ENSG00000088038	54149560	54154455	4896	+	ENST00000457463	-783	CNOT3
19	54155382	54156027	646	*	84.4274	32.2144	14.8803	5.67887	1.38628	0.00726212	0.0496017	Promoter (1-2kb)	ENSG00000088038	54153724	54155681	1958	+	ENST00000471126	1659	CNOT3
2	119843443	119843765	323	*	32.7184	1.89065	5.76611	0.334051	4.02294	1.47133e-05	0.000762462	Intron (ENST00000263708/ENSG00000088179, intron 2 of 26)	ENSG00000088179	119877323	119934960	57638	+	ENST00000433888	-33558	PTPN4
19	3117495	3118118	624	*	107.644	18.0002	18.9724	3.17348	2.57147	2.84107e-06	0.000243746	Promoter (<=1kb)	ENSG00000088256	3117150	3121454	4305	+	ENST00000590534	346	GNA11
1	23439758	23440223	466	*	10.5575	43.5857	1.86004	7.68317	-2.03353	0.00172688	0.0182382	Promoter (<=1kb)	ENSG00000088280	23436964	23439016	2053	-	ENST00000530874	-743	ASAP3
1	23446417	23446698	282	*	1.06003	15.1573	0.186004	2.67241	-3.69528	0.00213372	0.0210351	Intron (ENST00000336689/ENSG00000088280, intron 5 of 24)	ENSG00000088280	23436927	23442271	5345	-	ENST00000475814	-4147	ASAP3
20	35155413	35155792	380	*	6.33635	34.1096	1.11602	6.01292	-2.4068	0.0014361	0.0160751	Distal Intergenic	ENSG00000088298	35115364	35147336	31973	-	ENST00000374492	-8078	EDEM2
20	35138632	35138959	328	*	27.442	5.68118	4.8361	1.00215	2.24596	0.00462106	0.0363068	Intron (ENST00000374491/ENSG00000088298, intron 3 of 9)	ENSG00000088298	35115364	35147319	31956	-	ENST00000374491	8360	EDEM2
20	35568932	35570222	1291	*	21.1103	103.285	3.72007	18.2058	-2.28423	1.82073e-05	0.000869534	Intron (ENST00000621044/ENSG00000088340, intron 5 of 12)	ENSG00000088340	35558737	35564540	5804	-	ENST00000616283	-4393	FER1L4
13	98977770	98978174	405	*	2.11529	19.8954	0.372007	3.50754	-3.16318	0.00108459	0.0134834	Promoter (<=1kb)	ENSG00000088387	98793429	98978064	184636	-	ENST00000682017	0	DOCK9
13	98976894	98977175	282	*	1.06003	15.1573	0.186004	2.67241	-3.69528	0.00213372	0.0210351	Promoter (<=1kb)	ENSG00000088387	98793487	98977990	184504	-	ENST00000376460	815	DOCK9
16	57447579	57447881	303	*	22.1656	3.78593	3.90608	0.668102	2.50894	0.00436855	0.0348244	Promoter (<=1kb)	ENSG00000088682	57447729	57458316	10588	+	ENST00000563391	0	COQ9
16	57448346	57448627	282	*	1.06003	19.8954	0.186004	3.50754	-4.08479	0.000248027	0.00480673	Promoter (<=1kb)	ENSG00000088682	57447729	57458316	10588	+	ENST00000563391	618	COQ9
3	12736145	12736428	284	*	1.06003	24.6335	0.186004	4.34266	-4.39119	3.36527e-05	0.0012864	Promoter (1-2kb)	ENSG00000088726	12734659	12737868	3210	-	ENST00000480698	1440	TMEM40
3	12739390	12739671	282	*	2.11529	21.7906	0.372007	3.84159	-3.29364	0.000506526	0.00811481	Promoter (<=1kb)	ENSG00000088726	12737518	12739209	1692	-	ENST00000485124	-182	TMEM40
3	47292147	47292526	380	*	26.3867	5.68118	4.65009	1.00215	2.18964	0.00612771	0.0435721	Intron (ENST00000433449/ENSG00000114648, intron 1 of 3)	ENSG00000088727	47228395	47283451	55057	-	ENST00000265529	-8697	KIF9
3	47304673	47305055	383	*	1.06003	18.0002	0.186004	3.17348	-3.94135	0.000575412	0.00856519	Intron (ENST00000433449/ENSG00000114648, intron 2 of 3)	ENSG00000088727	47228395	47283451	55057	-	ENST00000265529	-21223	KIF9
18	6742079	6742437	359	*	1.06003	24.6335	0.186004	4.34266	-4.39119	3.36527e-05	0.0012864	Intron (ENST00000383472/ENSG00000088756, intron 1 of 17)	ENSG00000088756	6730043	6851107	121065	+	ENST00000584387	12037	ARHGAP28
20	6041029	6041653	625	*	48.5477	0.943023	8.55617	0.167025	5.50401	1.65322e-08	6.34115e-06	Exon (ENST00000378858/ENSG00000125872, exon 5 of 5)	ENSG00000088766	6031163	6037391	6229	+	ENST00000478846	9867	CRLS1
20	4136075	4136741	667	*	36.9396	6.6288	6.51013	1.16918	2.45516	0.000300744	0.00562376	Intron (ENST00000493223/ENSG00000088826, intron 1 of 1)	ENSG00000088826	4148779	4187746	38968	+	ENST00000621355	-12038	SMOX
20	1399192	1399574	383	*	1.06003	22.7383	0.186004	4.00861	-4.27631	7.35111e-05	0.00217179	Distal Intergenic	ENSG00000088832	1373708	1393164	19457	-	ENST00000677533	-6029	FKBP1A
20	1451796	1452180	385	*	1.06003	19.8954	0.186004	3.50754	-4.08479	0.000248027	0.00480673	Intron (ENST00000461211/ENSG00000088833, intron 5 of 6)	ENSG00000088833	1442162	1457090	14929	-	ENST00000461211	4910	NSFL1C
20	3292740	3293122	383	*	1.06003	23.6859	0.186004	4.17564	-4.33489	4.95961e-05	0.00166134	Intron (ENST00000252032/ENSG00000088854, intron 25 of 36)	ENSG00000088854	3295494	3316090	20597	-	ENST00000619760	22968	DNAAF9
20	3317630	3317941	312	*	1.06003	21.7906	0.186004	3.84159	-4.21526	0.000109596	0.00283667	Promoter (1-2kb)	ENSG00000088854	3295494	3316090	20597	-	ENST00000619760	-1541	DNAAF9
20	3294808	3295346	539	*	2.11529	33.162	0.372007	5.84589	-3.89655	1.05718e-05	0.000596823	Intron (ENST00000252032/ENSG00000088854, intron 23 of 36)	ENSG00000088854	3295494	3316090	20597	-	ENST00000619760	20744	DNAAF9
20	2692357	2692737	381	*	39.0501	0.943023	6.88214	0.167025	5.1908	2.50562e-07	4.26653e-05	Promoter (<=1kb)	ENSG00000088881	2692874	2760101	67228	+	ENST00000380648	-137	EBF4
20	3856754	3857060	307	*	31.6631	7.57642	5.58011	1.3362	2.04427	0.00312822	0.0281154	Intron (ENST00000416600/ENSG00000088888, intron 2 of 5)	ENSG00000088888	3846834	3876118	29285	+	ENST00000428216	9921	MAVS
20	3173355	3173660	306	*	55.9347	3.78593	9.8582	0.668102	3.83966	2.88451e-07	4.86017e-05	Promoter (<=1kb)	ENSG00000088899	3162617	3173546	10930	-	ENST00000360342	0	LZTS3
20	3164552	3165064	513	*	80.2062	24.6335	14.1363	4.34266	1.6977	0.00124079	0.0147984	Exon (ENST00000329152/ENSG00000088899, exon 3 of 3)	ENSG00000088899	3162617	3168561	5945	-	ENST00000329152	3497	LZTS3
20	21291761	21292183	423	*	79.1509	25.5811	13.9503	4.50969	1.62445	0.001945	0.0202358	Distal Intergenic	ENSG00000088930	21303331	21389825	86495	+	ENST00000377191	-11148	XRN2
12	120469469	120470165	697	*	99.2013	27.4763	17.4843	4.84374	1.84715	0.000338464	0.00624698	Promoter (<=1kb)	ENSG00000088986	120469850	120498493	28644	+	ENST00000392509	0	DYNLL1
20	17937901	17938276	376	*	1.06003	29.3716	0.186004	5.17779	-4.64377	5.24925e-06	0.000361733	Distal Intergenic	ENSG00000089006	17941600	17943622	2023	-	ENST00000484809	5346	SNX5
20	17957037	17957492	456	*	10.5575	42.6381	1.86004	7.51615	-2.00191	0.00212538	0.0210351	Promoter (<=1kb)	ENSG00000089006	17950322	17956946	6625	-	ENST00000494401	-92	SNX5
12	112409015	112409416	402	*	3.17054	22.7383	0.558011	4.00861	-2.79685	0.0011736	0.0142588	Promoter (<=1kb)	ENSG00000089009	112406748	112409311	2564	-	ENST00000549847	0	RPL6
12	111859578	111860069	492	*	22.1656	0.943023	3.90608	0.167025	4.37717	0.000109596	0.00283667	Intron (ENST00000550735/ENSG00000089022, intron 1 of 13)	ENSG00000089022	111843032	111843423	392	+	ENST00000602983	16547	MAPKAPK5
12	111848446	111848957	512	*	6.33635	31.2668	1.11602	5.51184	-2.28175	0.00151665	0.0167334	Intron (ENST00000550735/ENSG00000089022, intron 1 of 13)	ENSG00000089022	111843032	111843423	392	+	ENST00000602983	5415	MAPKAPK5
20	13760306	13760910	605	*	71.7639	17.0526	12.6483	3.00646	2.06479	0.000284129	0.00538656	Intron (ENST00000202816/ENSG00000089048, intron 8 of 13)	ENSG00000089048	13714322	13784886	70565	-	ENST00000202816	23976	ESF1
12	121352026	121352398	373	*	4.2258	28.4239	0.744015	5.01076	-2.71591	0.000466301	0.00762917	Promoter (<=1kb)	ENSG00000089053	121308357	121352304	43948	-	ENST00000534976	0	ANAPC5
20	4915670	4915964	295	*	23.2209	3.78593	4.09208	0.668102	2.57569	0.00314942	0.0281154	Intron (ENST00000379333/ENSG00000089057, intron 3 of 16)	ENSG00000089057	4859367	4899647	40281	-	ENST00000423430	-16024	SLC23A2
20	4998736	4999146	411	*	39.0501	9.47166	6.88214	1.67025	2.02851	0.00160897	0.0173818	Promoter (2-3kb)	ENSG00000089057	4852358	5001510	149153	-	ENST00000338244	2364	SLC23A2
20	5001433	5001727	295	*	35.8843	0.943023	6.32413	0.167025	5.06922	6.64018e-07	8.33798e-05	Promoter (<=1kb)	ENSG00000089057	4852358	5001510	149153	-	ENST00000338244	0	SLC23A2
20	18391081	18391535	455	*	1.06003	23.6859	0.186004	4.17564	-4.33489	4.95961e-05	0.00166134	Intron (ENST00000476058/ENSG00000089091, intron 3 of 6)	ENSG00000089091	18383367	18394703	11337	-	ENST00000476058	3168	DZANK1
12	121551525	121551832	308	*	23.2209	3.78593	4.09208	0.668102	2.57569	0.00314942	0.0281154	Promoter (1-2kb)	ENSG00000089094	121429509	121549639	120131	-	ENST00000538503	-1887	KDM2B
12	121485788	121486133	346	*	24.2762	0.943023	4.27809	0.167025	4.50771	4.95961e-05	0.00166134	Intron (ENST00000377071/ENSG00000089094, intron 12 of 22)	ENSG00000089094	121444015	121470553	26539	-	ENST00000538243	-15236	KDM2B
12	121552935	121553237	303	*	21.1103	0.943023	3.72007	0.167025	4.30718	0.000164371	0.00368421	Intron (ENST00000377071/ENSG00000089094, intron 4 of 22)	ENSG00000089094	121429509	121549639	120131	-	ENST00000538503	-3297	KDM2B
12	121509322	121509652	331	*	29.5526	4.73355	5.2081	0.835127	2.60926	0.00118483	0.0143102	Promoter (<=1kb)	ENSG00000089094	121429509	121509706	80198	-	ENST00000542973	54	KDM2B
12	121558381	121558681	301	*	29.5526	0.943023	5.2081	0.167025	4.79018	7.53307e-06	0.000465418	Intron (ENST00000377071/ENSG00000089094, intron 4 of 22)	ENSG00000089094	121429509	121549639	120131	-	ENST00000538503	-8743	KDM2B
12	121487635	121488102	468	*	5.28108	22.7383	0.930019	4.00861	-2.08194	0.00716778	0.0490647	Intron (ENST00000377071/ENSG00000089094, intron 12 of 22)	ENSG00000089094	121444015	121470553	26539	-	ENST00000538243	-17083	KDM2B
12	121580161	121580681	521	*	96.0355	35.0572	16.9263	6.17994	1.45035	0.00424134	0.0342132	Promoter (<=1kb)	ENSG00000089094	121429097	121580459	151363	-	ENST00000377069	0	KDM2B
12	120200765	120201059	295	*	26.3867	2.83829	4.65009	0.501076	3.15897	0.000419448	0.00694655	Promoter (<=1kb)	ENSG00000089157	120196842	120200815	3974	-	ENST00000546990	0	RPLP0
12	120214597	120215210	614	*	49.603	9.47166	8.74217	1.67025	2.37267	0.000172494	0.00380782	Promoter (<=1kb)	ENSG00000089159	120214836	120216006	1171	-	ENST00000550795	796	PXN
20	5918478	5918957	480	*	43.2713	13.2621	7.62615	2.33836	1.69611	0.0056822	0.0416208	Promoter (2-3kb)	ENSG00000089199	5915498	5917980	2483	+	ENST00000488832	2981	CHGB
12	118136179	118136579	401	*	42.216	3.78593	7.44015	0.668102	3.43471	1.04861e-05	0.000596823	Promoter (<=1kb)	ENSG00000089220	118136124	118145584	9461	+	ENST00000261313	56	PEBP1
12	111673164	111673543	380	*	43.2713	0.943023	7.62615	0.167025	5.33845	7.2206e-08	1.79531e-05	Promoter (<=1kb)	ENSG00000089234	111644339	111673311	28973	-	ENST00000547043	0	BRAP
12	111677895	111678181	287	*	4.2258	25.5811	0.744015	4.50969	-2.5646	0.00119746	0.014347	Intron (ENST00000419234/ENSG00000089234, intron 4 of 11)	ENSG00000089234	111644339	111673311	28973	-	ENST00000547043	-4585	BRAP
X	70136780	70137074	295	*	18.9997	0.943023	3.34807	0.167025	4.15612	0.000376589	0.00638639	Intron (ENST00000356413/ENSG00000089289, intron 3 of 6)	ENSG00000089289	70133449	70166324	32876	+	ENST00000342206	3332	IGBP1
19	35009931	35010498	568	*	54.8794	14.2097	9.67219	2.50538	1.93948	0.000977512	0.0123936	Promoter (<=1kb)	ENSG00000089351	35009673	35010478	806	+	ENST00000599476	259	GRAMD1A
11	62648173	62648618	446	*	43.2713	11.3669	7.62615	2.00431	1.91626	0.00212538	0.0210351	Promoter (1-2kb)	ENSG00000089597	62624832	62646726	21895	-	ENST00000540933	-1448	GANAB
11	62638063	62638525	463	*	54.8794	18.0002	9.67219	3.17348	1.60109	0.00529608	0.039235	Promoter (<=1kb)	ENSG00000089597	62633028	62639467	6440	-	ENST00000534422	942	GANAB
17	78222361	78222756	396	*	44.3266	12.3145	7.81216	2.17133	1.83665	0.00290973	0.0263801	Intron (ENST00000301633/ENSG00000089685, intron 4 of 4)	ENSG00000089685	78216427	78223856	7430	+	ENST00000589892	5935	BIRC5
12	6753016	6753390	375	*	52.7688	10.4193	9.30019	1.83728	2.32592	0.000180546	0.00396376	Promoter (<=1kb)	ENSG00000089693	6747996	6753141	5146	-	ENST00000203630	0	MLF2
14	64495723	64496419	697	*	6.33635	36.9525	1.11602	6.51399	-2.52188	0.000668181	0.00954011	Intron (ENST00000555220/ENSG00000089775, intron 1 of 2)	ENSG00000089775	64449330	64490533	41204	-	ENST00000555424	-5191	ZBTB25
14	64489521	64489871	351	*	3.17054	18.0002	0.558011	3.17348	-2.46188	0.00696616	0.0482132	Promoter (<=1kb)	ENSG00000089775	64449330	64490533	41204	-	ENST00000555424	662	ZBTB25
14	64491947	64492489	543	*	1.06003	21.7906	0.186004	3.84159	-4.21526	0.000109596	0.00283667	Promoter (1-2kb)	ENSG00000089775	64449330	64490533	41204	-	ENST00000555424	-1415	ZBTB25
X	153927136	153927772	637	*	46.4371	1.89065	8.18416	0.334051	4.52655	2.01077e-07	3.68042e-05	Promoter (<=1kb)	ENSG00000089820	153920715	153926860	6146	-	ENST00000422091	-277	ARHGAP4
19	4217300	4218479	1180	*	244.831	83.3855	43.1529	14.6982	1.55239	0.000651267	0.0094356	Exon (ENST00000318934/ENSG00000089847, exon 18 of 22)	ENSG00000089847	4208963	4216573	7611	+	ENST00000595096	8338	ANKRD24
10	125879662	125880119	458	*	27.442	2.83829	4.8361	0.501076	3.2153	0.000299755	0.00562304	Promoter (1-2kb)	ENSG00000089876	125836337	125881292	44956	-	ENST00000284690	1173	DHX32
14	102624214	102624640	427	*	4.2258	20.843	0.744015	3.67456	-2.27074	0.00607288	0.0435653	Intron (ENST00000262241/ENSG00000089902, intron 2 of 11)	ENSG00000089902	102592649	102730561	137913	+	ENST00000262241	31566	RCOR1
14	102596579	102596942	364	*	34.829	7.57642	6.13812	1.3362	2.18126	0.00111107	0.0137246	Intron (ENST00000262241/ENSG00000089902, intron 2 of 11)	ENSG00000089902	102592649	102730561	137913	+	ENST00000262241	3931	RCOR1
14	102613517	102613863	347	*	1.06003	21.7906	0.186004	3.84159	-4.21526	0.000109596	0.00283667	Intron (ENST00000262241/ENSG00000089902, intron 2 of 11)	ENSG00000089902	102592649	102730561	137913	+	ENST00000262241	20869	RCOR1
14	76179939	76180253	315	*	1.06003	14.2097	0.186004	2.50538	-3.60296	0.00334606	0.0287979	Promoter (<=1kb)	ENSG00000089916	76180782	76196585	15804	+	ENST00000553588	-529	GPATCH2L
19	40617077	40617359	283	*	3.17054	22.7383	0.558011	4.00861	-2.79685	0.0011736	0.0142588	Promoter (<=1kb)	ENSG00000090006	40616910	40623969	7060	+	ENST00000622457	168	LTBP4
19	40627008	40627442	435	*	90.7591	32.2144	15.9963	5.67887	1.49047	0.00345477	0.0293388	Promoter (<=1kb)	ENSG00000090006	40627194	40629499	2306	+	ENST00000599225	0	LTBP4
19	40599343	40599653	311	*	43.2713	9.47166	7.62615	1.67025	2.17616	0.00064876	0.00940171	Promoter (<=1kb)	ENSG00000090006	40599676	40613180	13505	+	ENST00000598717	-23	LTBP4
19	40459514	40459795	282	*	4.2258	24.6335	0.744015	4.34266	-2.51043	0.0016487	0.0176582	Promoter (1-2kb)	ENSG00000090013	40447803	40458457	10655	-	ENST00000601346	-1058	BLVRB
1	27154810	27155104	295	*	36.9396	0.943023	6.51013	0.167025	5.1109	4.77852e-07	6.62182e-05	Promoter (<=1kb)	ENSG00000090020	27098809	27155125	56317	-	ENST00000263980	21	SLC9A1
14	96553346	96553744	399	*	1.06003	14.2097	0.186004	2.50538	-3.60296	0.00334606	0.0287979	Exon (ENST00000555701/ENSG00000090060, exon 3 of 3)	ENSG00000090060	96547896	96565407	17512	+	ENST00000556459	5451	PAPOLA
1	192557837	192558175	339	*	1.06003	14.2097	0.186004	2.50538	-3.60296	0.00334606	0.0287979	Intron (ENST00000642855/ENSG00000285280, intron 4 of 7)	ENSG00000090104	192575763	192577276	1514	+	ENST00000474373	-17588	RGS1
7	141011673	141011954	282	*	1.06003	14.2097	0.186004	2.50538	-3.60296	0.00334606	0.0287979	Promoter (1-2kb)	ENSG00000090263	141006168	141010094	3927	-	ENST00000472343	-1580	MRPS33
7	141005371	141005693	323	*	21.1103	0.943023	3.72007	0.167025	4.30718	0.000164371	0.00368421	3' UTR	ENSG00000090263	141006168	141010094	3927	-	ENST00000472343	4401	MRPS33
7	140703650	140704032	383	*	15.8339	0.943023	2.79006	0.167025	3.89497	0.00136958	0.0154568	Promoter (1-2kb)	ENSG00000090266	140702523	140706635	4113	+	ENST00000479181	1128	NDUFB2
7	140696596	140697549	954	*	210.006	87.1759	37.0147	15.3663	1.26712	0.0054392	0.0401824	Promoter (<=1kb)	ENSG00000090266	140696671	140722790	26120	+	ENST00000476279	0	NDUFB2
1	26920255	26920693	439	*	5.28108	24.6335	0.930019	4.34266	-2.19681	0.00390492	0.0319117	Promoter (1-2kb)	ENSG00000090273	26921743	26946871	25129	+	ENST00000321265	-1050	NUDC
1	26934477	26935226	750	*	62.2664	16.105	10.9742	2.83943	1.9422	0.000754736	0.0105682	Intron (ENST00000435827/ENSG00000090273, intron 4 of 6)	ENSG00000090273	26945135	26946184	1050	+	ENST00000484772	-9909	NUDC
1	26900055	26900461	407	*	46.4371	0.943023	8.18416	0.167025	5.44005	2.95108e-08	9.66923e-06	Promoter (<=1kb)	ENSG00000090273	26900238	26942776	42539	+	ENST00000435827	0	NUDC
4	1324878	1326274	1397	*	279.655	112.761	49.291	19.876	1.30934	0.00361653	0.0299492	Promoter (2-3kb)	ENSG00000090316	1329057	1340113	11057	+	ENST00000512289	-2783	MAEA
19	10267012	10267407	396	*	29.5526	0.943023	5.2081	0.167025	4.79018	7.53307e-06	0.000465418	Intron (ENST00000592893/ENSG00000266978, intron 1 of 2)	ENSG00000090339	10271093	10285583	14491	+	ENST00000423829	-3686	ICAM1
19	46728187	46728541	355	*	40.1054	0.943023	7.06814	0.167025	5.22916	1.82531e-07	3.39067e-05	Promoter (<=1kb)	ENSG00000090372	46722860	46728315	5456	-	ENST00000601631	0	STRN4
1	20515133	20515426	294	*	2.11529	20.843	0.372007	3.67456	-3.22989	0.000739506	0.010364	Distal Intergenic	ENSG00000090432	20499448	20508151	8704	-	ENST00000264198	-6983	MUL1
16	4283751	4284126	376	*	3.17054	25.5811	0.558011	4.50969	-2.96589	0.000419448	0.00694655	Distal Intergenic	ENSG00000090447	4260498	4273075	12578	-	ENST00000575300	-10677	TFAP4
16	4265256	4265551	296	*	27.442	6.6288	4.8361	1.16918	2.028	0.00462106	0.0363068	Promoter (1-2kb)	ENSG00000090447	4261779	4263737	1959	-	ENST00000572393	-1520	TFAP4
16	4257616	4258270	655	*	92.8696	36.0048	16.3683	6.34697	1.36371	0.00710762	0.0490051	Promoter (<=1kb)	ENSG00000090447	4257186	4258798	1613	-	ENST00000575672	528	TFAP4
16	4261533	4261936	404	*	58.0452	0.943023	10.2302	0.167025	5.76121	1.09629e-09	7.7978e-07	Promoter (1-2kb)	ENSG00000090447	4261779	4263737	1959	-	ENST00000572393	1801	TFAP4
16	4286555	4287188	634	*	47.4924	14.2097	8.37017	2.50538	1.7314	0.0041765	0.0337168	Distal Intergenic	ENSG00000090447	4260498	4273075	12578	-	ENST00000575300	-13481	TFAP4
15	64989545	64989987	443	*	74.9298	7.57642	13.2063	1.3362	3.28385	1.5198e-07	3.05548e-05	Promoter (<=1kb)	ENSG00000090487	64963022	64989914	26893	-	ENST00000204566	0	SPG21
15	64977150	64977512	363	*	4.2258	25.5811	0.744015	4.50969	-2.5646	0.00119746	0.014347	Intron (ENST00000204566/ENSG00000090487, intron 3 of 8)	ENSG00000090487	64963027	64981627	18601	-	ENST00000559199	4115	SPG21
15	64983804	64984098	295	*	21.1103	2.83829	3.72007	0.501076	2.83874	0.00237037	0.0224066	Promoter (2-3kb)	ENSG00000090487	64963027	64981627	18601	-	ENST00000559199	-2178	SPG21
19	49480711	49481223	513	*	3.17054	44.5334	0.558011	7.8502	-3.76261	1.25988e-06	0.000139636	Promoter (1-2kb)	ENSG00000090554	49478917	49481581	2665	+	ENST00000597914	1795	FLT3LG
16	1352018	1352453	436	*	81.2615	9.47166	14.3223	1.67025	3.08346	3.2909e-07	5.38256e-05	Promoter (<=1kb)	ENSG00000090581	1352071	1364303	12233	+	ENST00000529957	0	GNPTG
12	132811459	132811948	490	*	1.06003	23.6859	0.186004	4.17564	-4.33489	4.95961e-05	0.00166134	Promoter (<=1kb)	ENSG00000090615	132789046	132811901	22856	-	ENST00000689441	0	GOLGA3
12	132783309	132783614	306	*	25.3314	3.78593	4.46409	0.668102	2.70058	0.0016487	0.0176582	Intron (ENST00000204726/ENSG00000090615, intron 16 of 23)	ENSG00000090615	132768916	132772532	3617	-	ENST00000690057	-10778	GOLGA3
1	39578463	39578746	284	*	1.06003	26.5287	0.186004	4.67671	-4.49758	1.57535e-05	0.000762462	Promoter (1-2kb)	ENSG00000090621	39572393	39576790	4398	-	ENST00000451091	-1674	PABPC4
19	8209615	8209983	369	*	42.216	12.3145	7.44015	2.17133	1.76647	0.00434191	0.0348244	Promoter (<=1kb)	ENSG00000090661	8209634	8251171	41538	+	ENST00000560412	0	CERS4
1	21737820	21738794	975	*	14.7786	64.4332	2.60405	11.3577	-2.1155	0.000284711	0.00539305	Intron (ENST00000308271/ENSG00000090686, intron 8 of 26)	ENSG00000090686	21723898	21732836	8939	-	ENST00000526044	-4985	USP48
1	21739233	21739689	457	*	1.06003	19.8954	0.186004	3.50754	-4.08479	0.000248027	0.00480673	Intron (ENST00000308271/ENSG00000090686, intron 8 of 26)	ENSG00000090686	21723898	21732836	8939	-	ENST00000526044	-6398	USP48
1	21679786	21680067	282	*	1.06003	17.0526	0.186004	3.00646	-3.8639	0.000884859	0.0113146	Promoter (1-2kb)	ENSG00000090686	21679199	21681252	2054	-	ENST00000479177	1185	USP48
X	68828965	68829656	692	*	65.4322	6.6288	11.5322	1.16918	3.27796	4.00253e-07	6.03786e-05	Promoter (<=1kb)	ENSG00000090776	68829021	68842160	13140	+	ENST00000204961	0	EFNB1
16	74579505	74579819	315	*	26.3867	2.83829	4.65009	0.501076	3.15897	0.000419448	0.00694655	Intron (ENST00000205061/ENSG00000090863, intron 1 of 26)	ENSG00000090863	74496600	74563325	66726	-	ENST00000565474	-16181	GLG1
16	74499678	74499959	282	*	1.06003	14.2097	0.186004	2.50538	-3.60296	0.00334606	0.0287979	Intron (ENST00000205061/ENSG00000090863, intron 4 of 26)	ENSG00000090863	74474172	74477533	3362	-	ENST00000567911	-22146	GLG1
16	74606574	74607303	730	*	200.509	77.6998	35.3407	13.6961	1.36615	0.0028589	0.026211	Promoter (<=1kb)	ENSG00000090863	74447427	74607114	159688	-	ENST00000205061	0	GLG1
16	24742687	24743100	414	*	2.11529	24.6335	0.372007	4.34266	-3.46957	0.000167283	0.00370442	Intron (ENST00000566108/ENSG00000090905, intron 2 of 2)	ENSG00000090905	24729713	24777027	47315	+	ENST00000562829	12975	TNRC6A
16	24748537	24748939	403	*	16.8892	1.89065	2.97606	0.334051	3.07387	0.00351516	0.0293388	Intron (ENST00000566108/ENSG00000090905, intron 2 of 2)	ENSG00000090905	24729713	24777027	47315	+	ENST00000562829	18825	TNRC6A
16	24811408	24811702	295	*	21.1103	2.83829	3.72007	0.501076	2.83874	0.00237037	0.0224066	Intron (ENST00000395799/ENSG00000090905, intron 18 of 24)	ENSG00000090905	24806719	24820180	13462	+	ENST00000569376	4690	TNRC6A
16	24823470	24824027	558	*	48.5477	7.57642	8.55617	1.3362	2.65897	4.60098e-05	0.00165836	Promoter (1-2kb)	ENSG00000090905	24821790	24824786	2997	+	ENST00000464539	1681	TNRC6A
19	39417728	39418049	322	*	35.8843	10.4193	6.32413	1.83728	1.77113	0.00561466	0.0412579	Promoter (<=1kb)	ENSG00000090924	39417845	39421113	3269	+	ENST00000478523	0	PLEKHG2
12	123151228	123151720	493	*	74.9298	25.5811	13.2063	4.50969	1.5455	0.00321551	0.0285896	Promoter (<=1kb)	ENSG00000090975	122983480	123151090	167611	-	ENST00000320201	-139	PITPNM2
12	123100312	123100799	488	*	4.2258	22.7383	0.744015	4.00861	-2.39555	0.00314942	0.0281154	Intron (ENST00000280562/ENSG00000090975, intron 1 of 24)	ENSG00000090975	123000304	123105499	105196	-	ENST00000451868	4700	PITPNM2
12	123144338	123144729	392	*	42.216	11.3669	7.44015	2.00431	1.88074	0.00261795	0.0244223	Intron (ENST00000320201/ENSG00000090975, intron 1 of 25)	ENSG00000090975	123013996	123150015	136020	-	ENST00000542210	5286	PITPNM2
12	123135669	123136368	700	*	1.06003	37.9001	0.186004	6.68102	-5.01013	3.45318e-07	5.38256e-05	Intron (ENST00000320201/ENSG00000090975, intron 1 of 25)	ENSG00000090975	123013996	123150015	136020	-	ENST00000542210	13647	PITPNM2
12	123062927	123063781	855	*	91.8143	23.6859	16.1823	4.17564	1.94873	0.000189057	0.00412004	Intron (ENST00000280562/ENSG00000090975, intron 1 of 24)	ENSG00000090975	123034545	123076095	41551	-	ENST00000541244	12314	PITPNM2
12	123058091	123058372	282	*	1.06003	17.0526	0.186004	3.00646	-3.8639	0.000884859	0.0113146	Intron (ENST00000280562/ENSG00000090975, intron 1 of 24)	ENSG00000090975	123034545	123076095	41551	-	ENST00000541244	17723	PITPNM2
5	146279450	146279947	498	*	32.7184	0.943023	5.76611	0.167025	4.93644	2.58666e-06	0.000224132	Intron (ENST00000506502/ENSG00000275740, intron 18 of 19)	ENSG00000091009	146261383	146263519	2137	+	ENST00000508019	18068	RBM27
5	146295248	146295564	317	*	1.06003	16.105	0.186004	2.83943	-3.78205	0.00136958	0.0154568	Intron (ENST00000506502/ENSG00000275740, intron 18 of 19)	ENSG00000091009	146261383	146263519	2137	+	ENST00000508019	33866	RBM27
5	146259736	146260345	610	*	41.1607	8.52404	7.25414	1.50323	2.25415	0.000521035	0.00826245	Promoter (1-2kb)	ENSG00000091009	146261383	146263519	2137	+	ENST00000508019	-1038	RBM27
7	105475177	105475463	287	*	1.06003	18.0002	0.186004	3.17348	-3.94135	0.000575412	0.00856519	Promoter (2-3kb)	ENSG00000091127	105470286	105472188	1903	-	ENST00000478208	-2990	PUS7
7	105504907	105505426	520	*	25.3314	0.943023	4.46409	0.167025	4.5688	3.36527e-05	0.0012864	Promoter (2-3kb)	ENSG00000091127	105491586	105508135	16550	-	ENST00000482157	2709	PUS7
7	105458445	105458808	364	*	3.17054	21.7906	0.558011	3.84159	-2.73579	0.00166513	0.0176708	Intron (ENST00000481939/ENSG00000091127, intron 16 of 16)	ENSG00000091127	105470286	105472188	1903	-	ENST00000478208	13380	PUS7
7	105452554	105452848	295	*	13.7233	0.943023	2.41805	0.167025	3.69025	0.00334606	0.0287979	Intron (ENST00000481939/ENSG00000091127, intron 16 of 16)	ENSG00000091127	105470286	105472188	1903	-	ENST00000478208	19340	PUS7
7	105510209	105510637	429	*	4.2258	23.6859	0.744015	4.17564	-2.45413	0.00227587	0.0220037	Promoter (2-3kb)	ENSG00000091127	105491586	105508135	16550	-	ENST00000482157	-2075	PUS7
7	108245893	108246174	282	*	1.06003	13.2621	0.186004	2.33836	-3.50432	0.00528154	0.039216	Promoter (2-3kb)	ENSG00000091129	108197995	108243240	45246	-	ENST00000417701	-2654	NRCAM
7	108002199	108002800	602	*	65.4322	3.78593	11.5322	0.668102	4.06547	3.60291e-08	1.16353e-05	Promoter (<=1kb)	ENSG00000091136	107942436	108002140	59705	-	ENST00000676920	-60	LAMB1
18	56651233	56651780	548	*	10.5575	44.5334	1.86004	7.8502	-2.06447	0.00140429	0.0157881	Promoter (<=1kb)	ENSG00000091157	56651343	57027313	375971	+	ENST00000589935	0	WDR7
18	56601944	56602404	461	*	27.442	4.73355	4.8361	0.835127	2.50281	0.00214237	0.0210351	Promoter (<=1kb)	ENSG00000091164	56599068	56600986	1919	-	ENST00000585497	-959	TXNL1
16	16199661	16200235	575	*	23.2209	66.3284	4.09208	11.6918	-1.50956	0.00494375	0.0382196	Intron (ENST00000205557/ENSG00000091262, intron 9 of 30)	ENSG00000091262	16173082	16177521	4440	-	ENST00000576683	-22141	ABCC6
2	172427379	172428266	888	*	130.86	53.0619	23.0645	9.35343	1.30009	0.0067225	0.0471776	Promoter (<=1kb)	ENSG00000091409	172427418	172504534	77117	+	ENST00000409532	0	ITGA6
2	172931008	172931454	447	*	29.5526	6.6288	5.2081	1.16918	2.13445	0.002639	0.0244286	Promoter (2-3kb)	ENSG00000091428	172928205	173052887	124683	+	ENST00000535187	2804	RAPGEF4
2	173108867	173109148	282	*	1.06003	16.105	0.186004	2.83943	-3.78205	0.00136958	0.0154568	Intron (ENST00000539448/ENSG00000091436, intron 2 of 11)	ENSG00000091436	173090619	173187623	97005	+	ENST00000422149	18249	MAP3K20
2	173146121	173146480	360	*	1.06003	14.2097	0.186004	2.50538	-3.60296	0.00334606	0.0287979	Intron (ENST00000539448/ENSG00000091436, intron 2 of 11)	ENSG00000091436	173160010	173191177	31168	+	ENST00000480606	-13530	MAP3K20
2	173126273	173127060	788	*	6.33635	34.1096	1.11602	6.01292	-2.4068	0.0014361	0.0160751	Intron (ENST00000539448/ENSG00000091436, intron 2 of 11)	ENSG00000091436	173160010	173191177	31168	+	ENST00000480606	-32950	MAP3K20
1	241519100	241519728	629	*	97.0908	7.57642	17.1123	1.3362	3.65712	3.04876e-09	1.77929e-06	Promoter (<=1kb)	ENSG00000091483	241497511	241519694	22184	-	ENST00000493477	0	FH
4	25863836	25864238	403	*	90.7591	27.4763	15.9963	4.84374	1.71899	0.000959032	0.0121923	Promoter (<=1kb)	ENSG00000091490	25847461	25863760	16300	-	ENST00000514872	-77	SEL1L3
3	133584602	133584896	295	*	18.9997	0.943023	3.34807	0.167025	4.15612	0.000376589	0.00638639	Intron (ENST00000264993/ENSG00000091527, intron 3 of 4)	ENSG00000091527	133574648	133589162	14515	+	ENST00000515421	9955	CDV3
17	18202647	18203094	448	*	45.3818	12.3145	7.99816	2.17133	1.87051	0.00238425	0.0224942	Intron (ENST00000541285/ENSG00000091542, intron 2 of 3)	ENSG00000091542	18206561	18209954	3394	+	ENST00000490106	-3467	ALKBH5
17	18210449	18210751	303	*	3.17054	29.3716	0.558011	5.17779	-3.1643	0.000111734	0.0028552	Distal Intergenic	ENSG00000091542	18206561	18209954	3394	+	ENST00000490106	3889	ALKBH5
17	66234274	66234610	337	*	1.06003	20.843	0.186004	3.67456	-4.1515	0.000164371	0.00368421	Intron (ENST00000577982/ENSG00000091583, intron 1 of 5)	ENSG00000091583	66212033	66229415	17383	-	ENST00000205948	-4860	APOH
16	46689538	46690068	531	*	90.7591	28.4239	15.9963	5.01076	1.6703	0.00129915	0.0154338	Promoter (<=1kb)	ENSG00000091651	46689643	46697511	7869	+	ENST00000563599	0	ORC6
8	76677960	76678400	441	*	137.192	49.2714	24.1805	8.68533	1.47485	0.00218316	0.0214075	Promoter (2-3kb)	ENSG00000091656	76681239	76778439	97201	+	ENST00000517683	-2839	ZFHX4
7	130045587	130045894	308	*	5.28108	22.7383	0.930019	4.00861	-2.08194	0.00716778	0.0490647	Intron (ENST00000311873/ENSG00000091732, intron 3 of 10)	ENSG00000091732	130023677	130051369	27693	-	ENST00000471022	5475	ZC3HC1
7	130038965	130039259	295	*	12.668	0.943023	2.23204	0.167025	3.57586	0.00528154	0.039216	Promoter (<=1kb)	ENSG00000091732	130023564	130039626	16063	-	ENST00000477578	367	ZC3HC1
7	130053536	130053817	282	*	1.06003	23.6859	0.186004	4.17564	-4.33489	4.95961e-05	0.00166134	Promoter (2-3kb)	ENSG00000091732	130018287	130051451	33165	-	ENST00000311873	-2086	ZC3HC1
7	130035118	130035519	402	*	23.2209	4.73355	4.09208	0.835127	2.26299	0.00716778	0.0490647	Intron (ENST00000311873/ENSG00000091732, intron 5 of 10)	ENSG00000091732	130023564	130039626	16063	-	ENST00000477578	4107	ZC3HC1
7	130037120	130037442	323	*	18.9997	0.943023	3.34807	0.167025	4.15612	0.000376589	0.00638639	Promoter (2-3kb)	ENSG00000091732	130023564	130039626	16063	-	ENST00000477578	2184	ZC3HC1
6	151916397	151916874	478	*	3.17054	18.0002	0.558011	3.17348	-2.46188	0.00696616	0.0482132	Intron (ENST00000440973/ENSG00000091831, intron 5 of 9)	ENSG00000091831	151936130	152118399	182270	+	ENST00000641399	-19256	ESR1
17	44017940	44018221	282	*	1.06003	21.7906	0.186004	3.84159	-4.21526	0.000109596	0.00283667	Promoter (1-2kb)	ENSG00000091947	44014490	44019442	4953	-	ENST00000586174	1221	TMEM101
3	112648520	112648943	424	*	28.4973	1.89065	5.0221	0.334051	3.82444	5.75184e-05	0.00186717	Promoter (<=1kb)	ENSG00000091986	112640721	112649447	8727	-	ENST00000473959	504	CCDC80
3	112607484	112607785	302	*	1.06003	16.105	0.186004	2.83943	-3.78205	0.00136958	0.0154568	Promoter (2-3kb)	ENSG00000091986	112605467	112610280	4814	-	ENST00000479368	2495	CCDC80
3	112610919	112611213	295	*	16.8892	1.89065	2.97606	0.334051	3.07387	0.00351516	0.0293388	Promoter (<=1kb)	ENSG00000091986	112605467	112610280	4814	-	ENST00000479368	-640	CCDC80
14	24135784	24136082	299	*	54.8794	8.52404	9.67219	1.50323	2.66809	2.20899e-05	0.00100031	Promoter (<=1kb)	ENSG00000092010	24136163	24138959	2797	+	ENST00000559123	-81	PSME1
14	22957723	22958071	349	*	60.1558	0.943023	10.6022	0.167025	5.81263	6.58751e-10	5.739e-07	Promoter (<=1kb)	ENSG00000092036	22947601	22957161	9561	-	ENST00000555040	-563	HAUS4
14	20448796	20449077	282	*	1.06003	13.2621	0.186004	2.33836	-3.50432	0.00528154	0.039216	Promoter (<=1kb)	ENSG00000092094	20448024	20449170	1147	-	ENST00000554915	93	OSGEP
14	30622166	30622543	378	*	34.829	0.943023	6.13812	0.167025	5.0263	9.26662e-07	0.000106267	Promoter (<=1kb)	ENSG00000092108	30622291	30735809	113519	+	ENST00000678760	0	SCFD1
14	30604920	30605334	415	*	1.06003	16.105	0.186004	2.83943	-3.78205	0.00136958	0.0154568	Promoter (2-3kb)	ENSG00000092140	30602747	30608002	5256	+	ENST00000547638	2174	G2E3
14	31186452	31186798	347	*	1.06003	30.3192	0.186004	5.34482	-4.68938	3.67596e-06	0.000284322	Intron (ENST00000399332/ENSG00000092148, intron 2 of 42)	ENSG00000092148	31178065	31206176	28112	-	ENST00000553616	19378	HECTD1
14	31135793	31136079	287	*	5.28108	22.7383	0.930019	4.00861	-2.08194	0.00716778	0.0490647	Promoter (<=1kb)	ENSG00000092148	31127411	31136799	9389	-	ENST00000691123	720	HECTD1
14	21363583	21364003	421	*	12.668	42.6381	2.23204	7.51615	-1.74169	0.0056822	0.0416208	Intron (ENST00000216297/ENSG00000092201, intron 10 of 25)	ENSG00000092201	21351479	21358402	6924	-	ENST00000557394	-5182	SUPT16H
14	21374986	21375880	895	*	20.055	61.5904	3.53407	10.8567	-1.61314	0.00372359	0.0307451	Intron (ENST00000216297/ENSG00000092201, intron 1 of 25)	ENSG00000092201	21369349	21383946	14598	-	ENST00000556309	8066	SUPT16H
14	21478051	21478332	282	*	1.06003	17.0526	0.186004	3.00646	-3.8639	0.000884859	0.0113146	Promoter (<=1kb)	ENSG00000092203	21477279	21496603	19325	+	ENST00000673911	773	TOX4
5	116477433	116477924	492	*	1.06003	17.0526	0.186004	3.00646	-3.8639	0.000884859	0.0113146	Promoter (<=1kb)	ENSG00000092421	116446134	116478677	32544	-	ENST00000515129	753	SEMA6A
15	50589831	50590125	295	*	17.9445	0.943023	3.16206	0.167025	4.07421	0.000575412	0.00856519	Promoter (1-2kb)	ENSG00000092439	50583024	50592038	9015	-	ENST00000645282	1913	TRPM7
15	50622637	50623449	813	*	4.2258	56.8523	0.744015	10.0215	-3.71275	2.27052e-07	4.12896e-05	Promoter (<=1kb)	ENSG00000092439	50603947	50624216	20270	-	ENST00000560638	767	TRPM7
15	50586657	50587052	396	*	6.33635	28.4239	1.11602	5.01076	-2.14482	0.002639	0.0244286	Promoter (<=1kb)	ENSG00000092439	50575028	50586582	11555	-	ENST00000560849	-76	TRPM7
15	41558252	41559615	1364	*	233.222	93.8092	41.1068	16.5355	1.31266	0.00393683	0.0321515	Promoter (<=1kb)	ENSG00000092445	41559212	41583589	24378	+	ENST00000263798	0	TYRO3
15	41585411	41585719	309	*	35.8843	0.943023	6.32413	0.167025	5.06922	6.64018e-07	8.33798e-05	Distal Intergenic	ENSG00000092445	41577335	41579338	2004	+	ENST00000568490	8077	TYRO3
15	43840506	43841574	1069	*	13.7233	51.1666	2.41805	9.01938	-1.88963	0.00201103	0.020746	Intron (ENST00000381246/ENSG00000092470, intron 5 of 12)	ENSG00000092470	43827002	43868412	41411	+	ENST00000263795	13505	WDR76
15	43830773	43831770	998	*	72.8192	24.6335	12.8343	4.34266	1.55853	0.00305571	0.0276322	Intron (ENST00000381246/ENSG00000092470, intron 2 of 12)	ENSG00000092470	43827002	43868412	41411	+	ENST00000263795	3772	WDR76
15	43841749	43842207	459	*	3.17054	23.6859	0.558011	4.17564	-2.85542	0.000829981	0.0113146	Intron (ENST00000381246/ENSG00000092470, intron 5 of 12)	ENSG00000092470	43827002	43868412	41411	+	ENST00000263795	14748	WDR76
15	43829786	43830597	812	*	42.216	13.2621	7.44015	2.33836	1.66059	0.00688961	0.048122	Promoter (2-3kb)	ENSG00000092470	43827002	43868412	41411	+	ENST00000263795	2785	WDR76
15	42495380	42495835	456	*	67.5428	22.7383	11.9042	4.00861	1.56507	0.00494375	0.0382196	Promoter (<=1kb)	ENSG00000092531	42495634	42505688	10055	+	ENST00000566141	0	SNAP23
15	42496513	42496908	396	*	22.1656	0.943023	3.90608	0.167025	4.37717	0.000109596	0.00283667	Promoter (<=1kb)	ENSG00000092531	42495709	42528323	32615	+	ENST00000568859	805	SNAP23
1	118948119	118948467	349	*	1.06003	18.9478	0.186004	3.34051	-4.01485	0.000376589	0.00638639	Intron (ENST00000207157/ENSG00000092607, intron 1 of 7)	ENSG00000092607	118883047	118914125	31079	-	ENST00000449873	-33995	TBX15
1	119674474	119674772	299	*	1.06003	22.7383	0.186004	4.00861	-4.27631	7.35111e-05	0.00217179	Intron (ENST00000641597/ENSG00000092621, intron 3 of 14)	ENSG00000092621	119659798	119734676	74879	+	ENST00000493622	14677	PHGDH
20	62818799	62819701	903	*	83.3721	28.4239	14.6943	5.01076	1.54799	0.00291676	0.0264395	Promoter (1-2kb)	ENSG00000092758	62817790	62825870	8081	+	ENST00000452372	1010	COL9A3
20	62832214	62832531	318	*	43.2713	3.78593	7.62615	0.668102	3.47023	7.9832e-06	0.000485752	Promoter (<=1kb)	ENSG00000092758	62832845	62836659	3815	+	ENST00000472880	-314	COL9A3
12	56158069	56158366	298	*	23.2209	3.78593	4.09208	0.668102	2.57569	0.00314942	0.0281154	Promoter (<=1kb)	ENSG00000092841	56158346	56161575	3230	+	ENST00000548580	0	MYL6
1	35900693	35901243	551	*	28.4973	1.89065	5.0221	0.334051	3.82444	5.75184e-05	0.00186717	Intron (ENST00000373206/ENSG00000092847, intron 8 of 18)	ENSG00000092847	35892580	35920019	27440	+	ENST00000635259	8114	AGO1
1	35765918	35766243	326	*	28.4973	7.57642	5.0221	1.3362	1.8929	0.00689176	0.048122	Intron (ENST00000251195/ENSG00000092853, intron 1 of 24)	ENSG00000092853	35736405	35769928	33524	-	ENST00000373220	3685	CLSPN
1	35747036	35747372	337	*	1.06003	27.4763	0.186004	4.84374	-4.54797	1.08654e-05	0.000596823	Promoter (1-2kb)	ENSG00000092853	35746965	35748774	1810	-	ENST00000517467	1402	CLSPN
17	35083391	35083752	362	*	1.06003	18.9478	0.186004	3.34051	-4.01485	0.000376589	0.00638639	Intron (ENST00000315249/ENSG00000092871, intron 1 of 6)	ENSG00000092871	35021506	35088835	67330	-	ENST00000414419	5083	RFFL
17	75838052	75838484	433	*	37.9948	0.943023	6.69613	0.167025	5.1514	3.45318e-07	5.38256e-05	Promoter (1-2kb)	ENSG00000092929	75835717	75840304	4588	-	ENST00000587105	1820	UNC13D
17	75845631	75847132	1502	*	289.152	125.08	50.965	22.0474	1.20808	0.00662359	0.0465965	Promoter (1-2kb)	ENSG00000092929	75842493	75844552	2060	-	ENST00000586108	-1080	UNC13D
17	76749541	76749838	298	*	1.06003	24.6335	0.186004	4.34266	-4.39119	3.36527e-05	0.0012864	Promoter (1-2kb)	ENSG00000092931	76747931	76775090	27160	+	ENST00000585958	1611	MFSD11
8	26628181	26628475	295	*	16.8892	0.943023	2.97606	0.167025	3.98737	0.000884859	0.0113146	Promoter (<=1kb)	ENSG00000092964	26627215	26643145	15931	+	ENST00000521983	967	DPYSL2
8	26601326	26601673	348	*	3.17054	20.843	0.558011	3.67456	-2.67203	0.00237037	0.0224066	Intron (ENST00000521913/ENSG00000092964, intron 3 of 13)	ENSG00000092964	26619508	26624173	4666	+	ENST00000523690	-17835	DPYSL2
8	26603135	26603569	435	*	4.2258	21.7906	0.744015	3.84159	-2.3345	0.00436855	0.0348244	Intron (ENST00000521913/ENSG00000092964, intron 3 of 13)	ENSG00000092964	26619508	26624173	4666	+	ENST00000523690	-15939	DPYSL2
1	218407935	218408365	431	*	4.2258	23.6859	0.744015	4.17564	-2.45413	0.00227587	0.0220037	Intron (ENST00000366930/ENSG00000092969, intron 2 of 6)	ENSG00000092969	218434126	218442141	8016	+	ENST00000479322	-25761	TGFB2
1	218411384	218411990	607	*	22.1656	65.3808	3.90608	11.5248	-1.55559	0.00412782	0.0333886	Intron (ENST00000366930/ENSG00000092969, intron 2 of 6)	ENSG00000092969	218434126	218442141	8016	+	ENST00000479322	-22136	TGFB2
1	218350634	218351008	375	*	2.11529	23.6859	0.372007	4.17564	-3.41328	0.000240916	0.00480673	Intron (ENST00000366930/ENSG00000092969, intron 1 of 6)	ENSG00000092969	218347038	218434312	87275	+	ENST00000488793	3597	TGFB2
1	218387004	218387444	441	*	17.9445	2.83829	3.16206	0.501076	2.60577	0.00696616	0.0482132	Intron (ENST00000366930/ENSG00000092969, intron 1 of 6)	ENSG00000092969	218347038	218434312	87275	+	ENST00000488793	39967	TGFB2
1	217630763	217631113	351	*	44.3266	5.68118	7.81216	1.00215	2.93535	1.86809e-05	0.000882856	Promoter (<=1kb)	ENSG00000092978	217426992	217631090	204099	-	ENST00000366935	0	GPATCH2
22	45177879	45178160	282	*	2.11529	18.0002	0.372007	3.17348	-3.01974	0.00236482	0.0224066	Promoter (<=1kb)	ENSG00000093000	45177699	45185624	7926	+	ENST00000469163	181	NUP50
22	19955302	19955777	476	*	39.0501	10.4193	6.88214	1.83728	1.89272	0.00289243	0.0262832	Promoter (1-2kb)	ENSG00000093010	19953787	19969955	16169	+	ENST00000678255	1516	COMT
6	127294865	127295337	473	*	1.06003	19.8954	0.186004	3.50754	-4.08479	0.000248027	0.00480673	Promoter (<=1kb)	ENSG00000093144	127290046	127294744	4699	-	ENST00000488087	-122	ECHDC1
3	37076580	37077000	421	*	1.06003	22.7383	0.186004	4.00861	-4.27631	7.35111e-05	0.00217179	Intron (ENST00000336686/ENSG00000093167, intron 19 of 27)	ENSG00000093167	37058859	37083750	24892	-	ENST00000440742	6750	LRRFIP2
3	37184767	37185093	327	*	29.5526	2.83829	5.2081	0.501076	3.32174	0.000154712	0.00368421	Promoter (1-2kb)	ENSG00000093167	37121464	37183689	62226	-	ENST00000461672	-1079	LRRFIP2
3	37166018	37166338	321	*	35.8843	7.57642	6.32413	1.3362	2.22418	0.000860935	0.0113146	Intron (ENST00000336686/ENSG00000093167, intron 1 of 27)	ENSG00000093167	37052626	37174582	121957	-	ENST00000336686	8244	LRRFIP2
3	42568349	42568643	295	*	16.8892	0.943023	2.97606	0.167025	3.98737	0.000884859	0.0113146	Intron (ENST00000423701/ENSG00000093183, intron 2 of 5)	ENSG00000093183	42563609	42564415	807	-	ENST00000487701	-3935	SEC22C
3	42558082	42558684	603	*	1.06003	34.1096	0.186004	6.01292	-4.85865	1.29886e-06	0.000140628	Intron (ENST00000451653/ENSG00000093183, intron 2 of 4)	ENSG00000093183	42547969	42563632	15664	-	ENST00000451653	4948	SEC22C
3	42607902	42608267	366	*	28.4973	7.57642	5.0221	1.3362	1.8929	0.00689176	0.048122	Intron (ENST00000468735/ENSG00000114857, intron 2 of 11)	ENSG00000093183	42548004	42601080	53077	-	ENST00000417572	-6823	SEC22C
3	42582157	42582587	431	*	75.9851	18.9478	13.3923	3.34051	1.99616	0.000326079	0.0060512	Promoter (<=1kb)	ENSG00000093183	42555931	42582327	26397	-	ENST00000456515	0	SEC22C
5	138209990	138210361	372	*	1.06003	28.4239	0.186004	5.01076	-4.59667	7.53307e-06	0.000465418	Promoter (2-3kb)	ENSG00000094880	138200927	138213215	12289	-	ENST00000482948	2854	CDC23
5	138202297	138202612	316	*	3.17054	20.843	0.558011	3.67456	-2.67203	0.00237037	0.0224066	Intron (ENST00000394886/ENSG00000094880, intron 3 of 15)	ENSG00000094880	138189670	138198623	8954	-	ENST00000471692	-3675	CDC23
5	138194627	138194908	282	*	4.2258	20.843	0.744015	3.67456	-2.27074	0.00607288	0.0435653	Intron (ENST00000394886/ENSG00000094880, intron 9 of 15)	ENSG00000094880	138189670	138198623	8954	-	ENST00000471692	3715	CDC23
5	138194125	138194463	339	*	2.11529	22.7383	0.372007	4.00861	-3.3547	0.000348534	0.00630548	Intron (ENST00000394886/ENSG00000094880, intron 9 of 15)	ENSG00000094880	138188987	138190107	1121	-	ENST00000464806	-4019	CDC23
5	138230974	138231515	542	*	7.39163	34.1096	1.30203	6.01292	-2.1884	0.00281747	0.0258819	Distal Intergenic	ENSG00000094880	138205871	138213343	7473	-	ENST00000394884	-17632	CDC23
12	53313448	53313828	381	*	1.06003	26.5287	0.186004	4.67671	-4.49758	1.57535e-05	0.000762462	Promoter (<=1kb)	ENSG00000094914	53307456	53314815	7360	-	ENST00000548931	987	AAAS
12	53317257	53317538	282	*	3.17054	24.6335	0.558011	4.34266	-2.91172	0.000589	0.00868462	Promoter (1-2kb)	ENSG00000094914	53307890	53315784	7895	-	ENST00000672900	-1474	AAAS
12	54250233	54250712	480	*	41.1607	5.68118	7.25414	1.00215	2.82874	4.10672e-05	0.0015147	Promoter (1-2kb)	ENSG00000094916	54241747	54252525	10779	-	ENST00000547872	1813	CBX5
1	172584482	172584807	326	*	3.17054	18.9478	0.558011	3.34051	-2.53538	0.00484911	0.0376174	Intron (ENST00000367723/ENSG00000094975, intron 14 of 22)	ENSG00000094975	172569027	172570513	1487	+	ENST00000608673	15456	SUCO
2	47458510	47458861	352	*	3.17054	18.9478	0.558011	3.34051	-2.53538	0.00484911	0.0376174	Intron (ENST00000543555/ENSG00000095002, intron 9 of 16)	ENSG00000095002	47476509	47513063	36555	+	ENST00000644900	-17648	MSH2
2	47469373	47469674	302	*	1.06003	20.843	0.186004	3.67456	-4.1515	0.000164371	0.00368421	Intron (ENST00000543555/ENSG00000095002, intron 11 of 16)	ENSG00000095002	47476509	47513063	36555	+	ENST00000644900	-6835	MSH2
2	47419803	47420146	344	*	29.5526	7.57642	5.2081	1.3362	1.94514	0.00529072	0.039216	Intron (ENST00000543555/ENSG00000095002, intron 7 of 16)	ENSG00000095002	47403156	47483223	80068	+	ENST00000233146	16648	MSH2
19	12674688	12675253	566	*	17.9445	58.7475	3.16206	10.3556	-1.70453	0.00282199	0.0259001	Promoter (<=1kb)	ENSG00000095059	12675721	12676072	352	-	ENST00000600639	819	DHPS
19	12675936	12676313	378	*	30.6079	0.943023	5.39411	0.167025	4.8406	5.24925e-06	0.000361733	Promoter (<=1kb)	ENSG00000095059	12675721	12676072	352	-	ENST00000600639	0	DHPS
9	105694399	105694834	436	*	50.6583	12.3145	8.92818	2.17133	2.02879	0.000890608	0.0113623	Promoter (<=1kb)	ENSG00000095209	105694541	105776629	82089	+	ENST00000374692	0	TMEM38B
9	129111140	129111799	660	*	192.066	62.538	33.8527	11.0237	1.61672	0.000521674	0.00827141	Promoter (<=1kb)	ENSG00000095321	129101907	129111189	9283	-	ENST00000464290	0	CRAT
9	129110310	129110872	563	*	82.3168	0.943023	14.5083	0.167025	6.26433	4.38568e-12	1.64293e-08	Promoter (<=1kb)	ENSG00000095321	129094142	129110791	16650	-	ENST00000680523	0	CRAT
9	129104002	129104317	316	*	35.8843	0.943023	6.32413	0.167025	5.06922	6.64018e-07	8.33798e-05	3' UTR	ENSG00000095321	129094806	129108458	13653	-	ENST00000679716	4141	CRAT
9	127777990	127778273	284	*	1.06003	20.843	0.186004	3.67456	-4.1515	0.000164371	0.00368421	Promoter (<=1kb)	ENSG00000095370	127738317	127778666	40350	-	ENST00000314830	393	SH2D3C
9	98056476	98057196	721	*	194.177	80.5426	34.2247	14.1972	1.26813	0.00554043	0.0408513	Promoter (<=1kb)	ENSG00000095380	98056732	98083077	26346	+	ENST00000210444	0	NANS
9	98227529	98227858	330	*	17.9445	1.89065	3.16206	0.334051	3.16071	0.00236482	0.0224066	Promoter (1-2kb)	ENSG00000095383	98208675	98229083	20409	-	ENST00000493589	1225	TBC1D2
9	98244996	98245448	453	*	1.06003	29.3716	0.186004	5.17779	-4.64377	5.24925e-06	0.000361733	Intron (ENST00000465784/ENSG00000095383, intron 2 of 12)	ENSG00000095383	98199029	98255580	56552	-	ENST00000375064	10132	TBC1D2
10	100264656	100264997	342	*	1.06003	17.0526	0.186004	3.00646	-3.8639	0.000884859	0.0113146	Promoter (2-3kb)	ENSG00000095485	100232299	100267598	35300	-	ENST00000482452	2601	CWF19L1
10	100252270	100252729	460	*	1.06003	17.0526	0.186004	3.00646	-3.8639	0.000884859	0.0113146	Promoter (1-2kb)	ENSG00000095485	100232305	100254619	22315	-	ENST00000478047	1890	CWF19L1
10	92024393	92024802	410	*	16.8892	0.943023	2.97606	0.167025	3.98737	0.000884859	0.0113146	Exon (ENST00000265990/ENSG00000095564, exon 35 of 38)	ENSG00000095564	91980520	91982415	1896	+	ENST00000476401	43874	BTAF1
10	91973512	91973973	462	*	25.3314	4.73355	4.46409	0.835127	2.38788	0.00390492	0.0319117	Intron (ENST00000265990/ENSG00000095564, intron 14 of 37)	ENSG00000095564	91980520	91982415	1896	+	ENST00000476401	-6547	BTAF1
10	95560560	95560872	313	*	40.1054	3.78593	7.06814	0.668102	3.36093	1.82365e-05	0.000869534	Promoter (<=1kb)	ENSG00000095637	95314737	95561355	246619	-	ENST00000607232	483	SORBS1
10	28604346	28604627	282	*	1.06003	15.1573	0.186004	2.67241	-3.69528	0.00213372	0.0210351	Intron (ENST00000428935/ENSG00000095787, intron 7 of 7)	ENSG00000095787	28608346	28611591	3246	+	ENST00000495268	-3719	WAC
19	3469694	3470050	357	*	26.3867	0.943023	4.65009	0.167025	4.62741	2.29623e-05	0.00100031	Distal Intergenic	ENSG00000095932	3474407	3478488	4082	-	ENST00000591708	8438	SMIM24
6	35916868	35917155	288	*	1.06003	18.0002	0.186004	3.17348	-3.94135	0.000575412	0.00856519	Intron (ENST00000373825/ENSG00000096063, intron 2 of 15)	ENSG00000096063	35833034	35921047	88014	-	ENST00000361690	3892	SRPK1
6	35837829	35838148	320	*	1.06003	15.1573	0.186004	2.67241	-3.69528	0.00213372	0.0210351	Promoter (<=1kb)	ENSG00000096063	35835428	35838841	3414	-	ENST00000505885	693	SRPK1
6	35920224	35920733	510	*	42.216	3.78593	7.44015	0.668102	3.43471	1.04861e-05	0.000596823	Promoter (<=1kb)	ENSG00000096063	35833034	35921047	88014	-	ENST00000361690	314	SRPK1
6	43690841	43691122	282	*	1.06003	21.7906	0.186004	3.84159	-4.21526	0.000109596	0.00283667	Distal Intergenic	ENSG00000096080	43671784	43687791	16008	-	ENST00000427312	-3051	MRPS18A
6	43670265	43670599	335	*	5.28108	24.6335	0.930019	4.34266	-2.19681	0.00390492	0.0319117	Intron (ENST00000372163/ENSG00000172426, intron 4 of 4)	ENSG00000096080	43671202	43687791	16590	-	ENST00000372133	17192	MRPS18A
6	52389943	52390516	574	*	6.33635	28.4239	1.11602	5.01076	-2.14482	0.002639	0.0244286	Intron (ENST00000512121/ENSG00000170915, intron 1 of 1)	ENSG00000096093	52413014	52438481	25468	+	ENST00000637315	-22498	EFHC1
6	52495122	52495799	678	*	1.06003	33.162	0.186004	5.84589	-4.81816	1.82875e-06	0.000180283	3' UTR	ENSG00000096093	52485169	52489476	4308	+	ENST00000636169	9954	EFHC1
6	44240815	44241514	700	*	12.668	51.1666	2.23204	9.01938	-2.00403	0.00123951	0.0147893	Distal Intergenic	ENSG00000096384	44246166	44253888	7723	+	ENST00000620073	-4652	HSP90AB1
6	33839918	33840199	282	*	1.06003	15.1573	0.186004	2.67241	-3.69528	0.00213372	0.0210351	Distal Intergenic	ENSG00000096395	33794673	33804003	9331	-	ENST00000430124	-35916	MLN
6	44393595	44393889	295	*	20.055	2.83829	3.53407	0.501076	2.76519	0.00338513	0.0288777	Intron (ENST00000371477/ENSG00000096401, intron 4 of 15)	ENSG00000096401	44387706	44450425	62720	+	ENST00000371477	5890	CDC5L
6	33633443	33634098	656	*	37.9948	6.6288	6.69613	1.16918	2.49567	0.000231229	0.00480673	Intron (ENST00000374316/ENSG00000096433, intron 2 of 58)	ENSG00000096433	33621322	33696562	75241	+	ENST00000605930	12122	ITPR3
6	33651087	33651401	315	*	15.8339	0.943023	2.79006	0.167025	3.89497	0.00136958	0.0154568	Intron (ENST00000374316/ENSG00000096433, intron 3 of 58)	ENSG00000096433	33621322	33696562	75241	+	ENST00000605930	29766	ITPR3
10	67899836	67900318	483	*	1.06003	25.5811	0.186004	4.50969	-4.44536	2.29623e-05	0.00100031	Intron (ENST00000212015/ENSG00000096717, intron 4 of 8)	ENSG00000096717	67906050	67918386	12337	+	ENST00000403579	-5732	SIRT1
10	67926016	67926495	480	*	3.17054	22.7383	0.558011	4.00861	-2.79685	0.0011736	0.0142588	Intron (ENST00000277817/ENSG00000148634, intron 21 of 22)	ENSG00000096717	67906050	67918386	12337	+	ENST00000403579	19967	SIRT1
10	67910050	67910331	282	*	1.06003	20.843	0.186004	3.67456	-4.1515	0.000164371	0.00368421	Intron (ENST00000212015/ENSG00000096717, intron 7 of 8)	ENSG00000096717	67906050	67918386	12337	+	ENST00000403579	4001	SIRT1
10	68331294	68332865	1572	*	151.966	53.0619	26.7845	9.35343	1.51563	0.00150802	0.0167334	Promoter (<=1kb)	ENSG00000096746	68331721	68339546	7826	+	ENST00000461310	0	HNRNPH3
9	26956263	26956713	451	*	32.7184	1.89065	5.76611	0.334051	4.02294	1.47133e-05	0.000762462	Promoter (<=1kb)	ENSG00000096872	26956350	27062884	106535	+	ENST00000648373	0	IFT74
9	130852095	130852517	423	*	2.11529	39.7953	0.372007	7.01507	-4.15868	1.16337e-06	0.000130875	Intron (ENST00000372348/ENSG00000097007, intron 1 of 10)	ENSG00000097007	130835254	130887675	52422	+	ENST00000318560	16842	ABL1
1	6385380	6386226	847	*	83.3721	17.0526	14.6943	3.00646	2.28076	4.64541e-05	0.00166134	Promoter (<=1kb)	ENSG00000097021	6264273	6385813	121541	-	ENST00000377855	0	ACOT7
10	114470833	114471158	326	*	1.06003	18.9478	0.186004	3.34051	-4.01485	0.000376589	0.00638639	Promoter (2-3kb)	ENSG00000099204	114465465	114468265	2801	-	ENST00000466400	-2569	ABLIM1
10	114767744	114768230	487	*	90.7591	31.2668	15.9963	5.51184	1.53337	0.00267699	0.0247411	Promoter (<=1kb)	ENSG00000099204	114444086	114768061	323976	-	ENST00000651092	0	ABLIM1
10	114625882	114626342	461	*	1.06003	16.105	0.186004	2.83943	-3.78205	0.00136958	0.0154568	Intron (ENST00000533213/ENSG00000099204, intron 1 of 22)	ENSG00000099204	114444086	114632092	188007	-	ENST00000651023	5750	ABLIM1
10	50067555	50068367	813	*	109.754	11.3669	19.3444	2.00431	3.25663	2.09135e-08	7.86069e-06	Promoter (<=1kb)	ENSG00000099290	50067888	50133506	65619	+	ENST00000611324	0	WASHC2A
19	18123825	18124124	300	*	51.7135	2.83829	9.11418	0.501076	4.1265	2.52664e-07	4.28287e-05	Promoter (<=1kb)	ENSG00000099308	18123399	18124132	734	+	ENST00000601226	427	MAST3
19	18117708	18118049	342	*	36.9396	0.943023	6.51013	0.167025	5.1109	4.77852e-07	6.62182e-05	Intron (ENST00000687212/ENSG00000099308, intron 3 of 27)	ENSG00000099308	18123399	18124132	734	+	ENST00000601226	-5350	MAST3
19	18097512	18097967	456	*	64.377	9.47166	11.3462	1.67025	2.74799	7.77284e-06	0.000476045	Promoter (<=1kb)	ENSG00000099308	18097778	18151687	53910	+	ENST00000687212	0	MAST3
19	17226015	17227257	1243	*	188.9	71.0665	33.2947	12.5269	1.40868	0.00238706	0.0225189	Promoter (<=1kb)	ENSG00000099330	17226213	17227199	987	+	ENST00000602236	0	OCEL1
19	17120983	17121264	282	*	1.06003	21.7906	0.186004	3.84159	-4.21526	0.000109596	0.00283667	Intron (ENST00000682292/ENSG00000099331, intron 2 of 39)	ENSG00000099331	17102182	17103789	1608	+	ENST00000593411	18802	MYO9B
19	38347712	38348006	295	*	26.3867	1.89065	4.65009	0.334051	3.71391	0.000116677	0.00293545	Promoter (1-2kb)	ENSG00000099338	38346484	38349629	3146	+	ENST00000467739	1229	CATSPERG
19	38373862	38374302	441	*	37.9948	9.47166	6.69613	1.67025	1.98911	0.00202491	0.0208281	Promoter (<=1kb)	ENSG00000099341	38374550	38383823	9274	+	ENST00000620216	-248	PSMD8
16	30927641	30928052	412	*	77.0404	12.3145	13.5783	2.17133	2.63244	6.53162e-06	0.000440078	Promoter (1-2kb)	ENSG00000099364	30925892	30948783	22892	+	ENST00000427128	1750	FBXL19
16	31001237	31001551	315	*	28.4973	7.57642	5.0221	1.3362	1.8929	0.00689176	0.048122	Exon (ENST00000215095/ENSG00000099365, exon 2 of 10)	ENSG00000099365	30996199	30997044	846	-	ENST00000566211	-4194	STX1B
16	31016472	31017379	908	*	22.1656	63.4856	3.90608	11.1907	-1.51324	0.00544357	0.0401824	Distal Intergenic	ENSG00000099365	30989256	31010638	21383	-	ENST00000215095	-5835	STX1B
16	30842616	30842910	295	*	16.8892	0.943023	2.97606	0.167025	3.98737	0.000884859	0.0113146	Promoter (1-2kb)	ENSG00000099385	30834655	30840754	6100	-	ENST00000576194	-1863	BCL7C
19	1293695	1294211	517	*	69.6534	19.8954	12.2762	3.50754	1.8009	0.0013415	0.0154568	Intron (ENST00000215368/ENSG00000099617, intron 1 of 3)	ENSG00000099617	1285873	1301431	15559	+	ENST00000215368	7823	EFNA2
19	1291487	1291935	449	*	48.5477	9.47166	8.55617	1.67025	2.34172	0.000214401	0.004567	Intron (ENST00000215368/ENSG00000099617, intron 1 of 3)	ENSG00000099617	1285873	1301431	15559	+	ENST00000215368	5615	EFNA2
19	1229098	1229423	326	*	58.0452	5.68118	10.2302	1.00215	3.32343	6.14415e-07	8.25962e-05	3' UTR	ENSG00000099625	1229948	1235085	5138	-	ENST00000591127	5662	CBARP
Y	7273639	7273990	352	*	21.1103	2.83829	3.72007	0.501076	2.83874	0.00237037	0.0224066	Promoter (<=1kb)	ENSG00000099725	7273972	7381548	107577	+	ENST00000528056	0	PRKY
19	8411533	8412195	663	*	15.8339	66.3284	2.79006	11.6918	-2.05851	0.000334323	0.00618581	Promoter (1-2kb)	ENSG00000099785	8413270	8439004	25735	+	ENST00000381035	-1075	MARCHF2
19	14561079	14561559	481	*	31.6631	8.52404	5.58011	1.50323	1.87694	0.00591186	0.0429948	Promoter (<=1kb)	ENSG00000099797	14561967	14564981	3015	+	ENST00000594545	-408	TECR
19	2422351	2422913	563	*	7.39163	44.5334	1.30203	7.8502	-2.57183	0.000204856	0.00442742	Intron (ENST00000649857/ENSG00000178297, intron 14 of 17)	ENSG00000099800	2426565	2427538	974	-	ENST00000591871	4625	TIMM13
19	530580	531570	991	*	177.292	68.2237	31.2486	12.0258	1.37603	0.00314182	0.0281154	Promoter (<=1kb)	ENSG00000099804	531760	542087	10328	+	ENST00000215574	-190	CDC34
19	541081	541980	900	*	127.694	43.5857	22.5064	7.68317	1.54785	0.00147853	0.0165221	Promoter (<=1kb)	ENSG00000099804	541217	541661	445	+	ENST00000593036	0	CDC34
19	531942	533837	1896	*	353.525	148.771	62.3112	26.223	1.24796	0.00474729	0.0371998	Promoter (<=1kb)	ENSG00000099804	532032	542092	10061	+	ENST00000586283	0	CDC34
19	768269	768563	295	*	29.5526	7.57642	5.2081	1.3362	1.94514	0.00529072	0.039216	Distal Intergenic	ENSG00000099812	758063	760505	2443	+	ENST00000614180	10207	MISP
14	104893351	104893736	386	*	45.3818	12.3145	7.99816	2.17133	1.87051	0.00238425	0.0224942	Promoter (<=1kb)	ENSG00000099814	104893934	104895059	1126	+	ENST00000251181	-198	CEP170B
14	104896250	104896548	299	*	34.829	4.73355	6.13812	0.835127	2.84538	0.000211448	0.00454628	Promoter (2-3kb)	ENSG00000099814	104893934	104895059	1126	+	ENST00000251181	2317	CEP170B
14	104870038	104870332	295	*	39.0501	1.89065	6.88214	0.334051	4.2773	1.57716e-06	0.000167372	Intron (ENST00000414716/ENSG00000099814, intron 2 of 18)	ENSG00000099814	104865280	104896742	31463	+	ENST00000556508	4759	CEP170B
14	104894293	104895193	901	*	98.146	35.0572	17.2983	6.17994	1.48168	0.00347955	0.0293388	Promoter (<=1kb)	ENSG00000099814	104893934	104895059	1126	+	ENST00000251181	360	CEP170B
14	104886011	104886348	338	*	55.9347	18.0002	9.8582	3.17348	1.6285	0.00452276	0.0358377	Exon (ENST00000414716/ENSG00000099814, exon 11 of 19)	ENSG00000099814	104893934	104895059	1126	+	ENST00000251181	-7586	CEP170B
19	1092558	1093176	619	*	16.8892	57.7999	2.97606	10.1886	-1.76796	0.00222939	0.0217338	Promoter (<=1kb)	ENSG00000099817	1086595	1092346	5752	-	ENST00000590060	-213	POLR2E
19	609048	609396	349	*	60.1558	12.3145	10.6022	2.17133	2.27616	0.000132743	0.00328233	Intron (ENST00000251287/ENSG00000099822, intron 4 of 7)	ENSG00000099821	617224	617997	774	-	ENST00000592633	8601	POLRMT
19	618481	618869	389	*	52.7688	13.2621	9.30019	2.33836	1.98166	0.00085276	0.0113146	Promoter (<=1kb)	ENSG00000099821	617228	618758	1531	-	ENST00000587057	0	POLRMT
19	617935	618327	393	*	37.9948	0.943023	6.69613	0.167025	5.1514	3.45318e-07	5.38256e-05	Promoter (<=1kb)	ENSG00000099821	617224	617997	774	-	ENST00000592633	0	POLRMT
11	624042	624438	397	*	49.603	5.68118	8.74217	1.00215	3.09719	5.25939e-06	0.000361733	Promoter (<=1kb)	ENSG00000099834	616577	624924	8348	-	ENST00000358353	486	CDHR5
11	619591	620152	562	*	149.855	36.0048	26.4125	6.34697	2.05329	3.87528e-05	0.00146738	Promoter (<=1kb)	ENSG00000099834	619688	621137	1450	-	ENST00000532949	985	CDHR5
11	560065	560664	600	*	74.9298	25.5811	13.2063	4.50969	1.5455	0.00321551	0.0285896	Promoter (<=1kb)	ENSG00000099849	560404	563993	3590	+	ENST00000431809	0	RASSF7
19	2477688	2477994	307	*	46.4371	9.47166	8.18416	1.67025	2.27776	0.000332559	0.00615518	Promoter (1-2kb)	ENSG00000099860	2476356	2477126	771	+	ENST00000593043	1333	GADD45B
19	2476255	2476707	453	*	65.4322	22.7383	11.5322	4.00861	1.51935	0.00646921	0.0457477	Promoter (<=1kb)	ENSG00000099860	2476356	2477126	771	+	ENST00000587887	0	GADD45B
19	708319	708750	432	*	43.2713	6.6288	7.62615	1.16918	2.68272	6.40322e-05	0.0020467	Promoter (<=1kb)	ENSG00000099864	708935	748329	39395	+	ENST00000338448	-185	PALM
19	710749	711110	362	*	40.1054	10.4193	7.06814	1.83728	1.93107	0.00232234	0.0223914	Promoter (1-2kb)	ENSG00000099864	709131	736139	27009	+	ENST00000589012	1619	PALM
19	495192	496443	1252	*	127.694	50.219	22.5064	8.85235	1.34403	0.00553288	0.0407983	Promoter (<=1kb)	ENSG00000099866	496454	505340	8887	+	ENST00000346144	-11	MADCAM1
19	497514	498956	1443	*	292.318	98.5473	51.523	17.3707	1.56736	0.000497557	0.00808288	Promoter (<=1kb)	ENSG00000099866	497817	498727	911	+	ENST00000622449	0	MADCAM1
19	489829	490348	520	*	62.2664	15.1573	10.9742	2.67241	2.02897	0.000471263	0.00770139	Promoter (<=1kb)	ENSG00000099866	489176	505342	16167	+	ENST00000587541	654	MADCAM1
11	2140495	2140958	464	*	49.603	9.47166	8.74217	1.67025	2.37267	0.000172494	0.00380782	Promoter (<=1kb)	ENSG00000099869	2140501	2148339	7839	+	ENST00000445504	0	IGF2-AS
19	2040076	2040375	300	*	43.2713	0.943023	7.62615	0.167025	5.33845	7.2206e-08	1.79531e-05	Promoter (1-2kb)	ENSG00000099875	2037465	2041842	4378	-	ENST00000589441	1467	MKNK2
19	2052804	2053393	590	*	11.6128	42.6381	2.04604	7.51615	-1.86595	0.00355334	0.0296113	Promoter (1-2kb)	ENSG00000099875	2046461	2051244	4784	-	ENST00000589509	-1561	MKNK2
19	2052136	2052476	341	*	46.4371	8.52404	8.18416	1.50323	2.42768	0.000162828	0.00368421	Promoter (<=1kb)	ENSG00000099875	2046461	2051244	4784	-	ENST00000589509	-893	MKNK2
22	20015888	20016365	478	*	196.287	65.3808	34.5967	11.5248	1.58406	0.000668525	0.00954011	Promoter (<=1kb)	ENSG00000099889	19981991	20016745	34755	-	ENST00000467828	380	ARVCF
22	20000847	20001722	876	*	73.8745	24.6335	13.0203	4.34266	1.57925	0.0026844	0.0248034	Intron (ENST00000263207/ENSG00000099889, intron 2 of 19)	ENSG00000099889	19971228	19990794	19567	-	ENST00000406259	-10054	ARVCF
22	19986745	19987891	1147	*	192.066	71.0665	33.8527	12.5269	1.43264	0.00202105	0.0208281	Promoter (<=1kb)	ENSG00000099889	19971228	19987093	15866	-	ENST00000401994	0	ARVCF
22	20131947	20132479	533	*	161.463	57.7999	28.4586	10.1886	1.47992	0.00190861	0.0199088	Promoter (<=1kb)	ENSG00000099904	20131948	20146450	14503	+	ENST00000320602	0	ZDHHC8
22	20132994	20133334	341	*	45.3818	12.3145	7.99816	2.17133	1.87051	0.00238425	0.0224942	Promoter (<=1kb)	ENSG00000099904	20131995	20141532	9538	+	ENST00000468112	1000	ZDHHC8
22	20494960	20496212	1253	*	428.45	164.88	75.5175	29.0624	1.37698	0.00171742	0.0181948	Promoter (<=1kb)	ENSG00000099910	20441519	20495795	54277	-	ENST00000328879	0	KLHL22
22	20554655	20555090	436	*	30.6079	0.943023	5.39411	0.167025	4.8406	5.24925e-06	0.000361733	Promoter (<=1kb)	ENSG00000099917	20554239	20587617	33379	+	ENST00000492381	417	MED15
22	20584843	20585248	406	*	113.975	30.3192	20.0884	5.34482	1.9058	0.000173782	0.00383323	Promoter (<=1kb)	ENSG00000099917	20584946	20585423	478	+	ENST00000436496	0	MED15
22	20922658	20922939	282	*	6.33635	29.3716	1.11602	5.17779	-2.19192	0.00199893	0.020644	Intron (ENST00000354336/ENSG00000099942, intron 1 of 2)	ENSG00000099942	20917434	20953747	36314	+	ENST00000411769	5225	CRKL
22	20996489	20997417	929	*	98.146	32.2144	17.2983	5.67887	1.60321	0.0016546	0.0176708	Promoter (<=1kb)	ENSG00000099949	20995788	20997769	1982	+	ENST00000498649	702	LZTR1
22	23777508	23777838	331	*	8.44691	39.7953	1.48803	7.01507	-2.2204	0.00127988	0.015221	Promoter (<=1kb)	ENSG00000099953	23777641	23781100	3460	+	ENST00000460352	0	MMP11
22	23779013	23779408	396	*	31.6631	4.73355	5.58011	0.835127	2.70839	0.000660977	0.00948094	Promoter (1-2kb)	ENSG00000099953	23777641	23781100	3460	+	ENST00000460352	1373	MMP11
22	23824983	23825285	303	*	27.442	3.78593	4.8361	0.668102	2.81551	0.000872039	0.0113146	Promoter (1-2kb)	ENSG00000099956	23823108	23834353	11246	+	ENST00000645799	1876	SMARCB1
22	23809206	23809596	391	*	2.11529	22.7383	0.372007	4.00861	-3.3547	0.000348534	0.00630548	Intron (ENST00000407422/ENSG00000099956, intron 5 of 8)	ENSG00000099956	23814991	23833587	18597	+	ENST00000477836	-5395	SMARCB1
22	23817938	23818507	570	*	6.33635	30.3192	1.11602	5.34482	-2.23754	0.00151665	0.0167334	Promoter (2-3kb)	ENSG00000099956	23814991	23833587	18597	+	ENST00000477836	2948	SMARCB1
22	23838191	23839056	866	*	164.629	63.4856	29.0166	11.1907	1.37284	0.00338796	0.0288996	Promoter (<=1kb)	ENSG00000099958	23834503	23839006	4504	-	ENST00000318109	0	DERL3
22	23833972	23834340	369	*	31.6631	0.943023	5.58011	0.167025	4.88931	3.67596e-06	0.000284322	Promoter (2-3kb)	ENSG00000099958	23834503	23836514	2012	-	ENST00000464023	2174	DERL3
22	17686293	17686762	470	*	2.11529	26.5287	0.372007	4.67671	-3.57597	8.1742e-05	0.00233273	Promoter (2-3kb)	ENSG00000099968	17689074	17729140	40067	+	ENST00000399777	-2312	BCL2L13
22	30311785	30312079	295	*	18.9997	2.83829	3.34807	0.501076	2.68768	0.00484911	0.0376174	Intron (ENST00000215790/ENSG00000099992, intron 1 of 8)	ENSG00000099992	30292008	30307890	15883	-	ENST00000403362	-3896	TBC1D10A
22	30326607	30327317	711	*	53.8241	0.943023	9.48619	0.167025	5.65251	4.10498e-09	2.18642e-06	Promoter (<=1kb)	ENSG00000099992	30291990	30326941	34952	-	ENST00000215790	0	TBC1D10A
22	24242300	24242759	460	*	1.06003	24.6335	0.186004	4.34266	-4.39119	3.36527e-05	0.0012864	Promoter (2-3kb)	ENSG00000099998	24219660	24245059	25400	-	ENST00000398292	2300	GGT5
22	30387160	30387457	298	*	28.4973	0.943023	5.0221	0.167025	4.73794	1.08654e-05	0.000596823	Promoter (<=1kb)	ENSG00000099999	30378821	30387411	8591	-	ENST00000382363	0	RNF215
22	30385233	30385514	282	*	1.06003	13.2621	0.186004	2.33836	-3.50432	0.00528154	0.039216	Promoter (<=1kb)	ENSG00000099999	30379590	30384834	5245	-	ENST00000463319	-400	RNF215
22	30397112	30397551	440	*	63.3217	18.9478	11.1602	3.34051	1.7336	0.00223194	0.0217455	Promoter (<=1kb)	ENSG00000100003	30397538	30407542	10005	+	ENST00000429917	0	SEC14L2
22	24399113	24399512	400	*	1.06003	22.7383	0.186004	4.00861	-4.27631	7.35111e-05	0.00217179	Intron (ENST00000437398/ENSG00000100014, intron 13 of 15)	ENSG00000100014	24412160	24414752	2593	+	ENST00000472799	-12648	SPECC1L
22	24353253	24353596	344	*	20.055	0.943023	3.53407	0.167025	4.23363	0.000248027	0.00480673	Intron (ENST00000437398/ENSG00000100014, intron 10 of 15)	ENSG00000100014	24304396	24321688	17293	+	ENST00000440893	48858	SPECC1L
22	24318181	24318543	363	*	40.1054	12.3145	7.06814	2.17133	1.69269	0.00649311	0.0457477	Intron (ENST00000437398/ENSG00000100014, intron 3 of 15)	ENSG00000100014	24304396	24321688	17293	+	ENST00000440893	13786	SPECC1L
22	24364922	24365207	286	*	1.06003	16.105	0.186004	2.83943	-3.78205	0.00136958	0.0154568	Intron (ENST00000437398/ENSG00000100014, intron 11 of 15)	ENSG00000100014	24412160	24414752	2593	+	ENST00000472799	-46953	SPECC1L
22	21680457	21680806	350	*	1.06003	19.8954	0.186004	3.50754	-4.08479	0.000248027	0.00480673	Promoter (1-2kb)	ENSG00000100023	21682275	21683516	1242	+	ENST00000681353	-1469	PPIL2
22	24483609	24484139	531	*	26.3867	3.78593	4.65009	0.668102	2.75919	0.00119746	0.014347	Intron (ENST00000326341/ENSG00000178803, intron 1 of 6)	ENSG00000100024	24494107	24526668	32562	+	ENST00000415388	-9968	UPB1
22	24530734	24531058	325	*	21.1103	2.83829	3.72007	0.501076	2.83874	0.00237037	0.0224066	Distal Intergenic	ENSG00000100024	24520174	24523700	3527	+	ENST00000486043	10561	UPB1
22	21867019	21867585	567	*	71.7639	24.6335	12.6483	4.34266	1.5375	0.00347918	0.0293388	Promoter (<=1kb)	ENSG00000100030	21769204	21867440	98237	-	ENST00000544786	0	MAPK1
22	21847544	21848050	507	*	73.8745	12.3145	13.0203	2.17133	2.572	1.08865e-05	0.00059769	Intron (ENST00000215832/ENSG00000100030, intron 1 of 8)	ENSG00000100030	21769204	21867440	98237	-	ENST00000544786	19390	MAPK1
22	21962372	21962744	373	*	36.9396	0.943023	6.51013	0.167025	5.1109	4.77852e-07	6.62182e-05	Promoter (<=1kb)	ENSG00000100038	21962128	21962895	768	-	ENST00000470338	151	TOP3B
22	25465170	25465451	282	*	1.06003	15.1573	0.186004	2.67241	-3.69528	0.00213372	0.0210351	Intron (ENST00000686640/ENSG00000100058, intron 4 of 4)	ENSG00000100058	25459976	25461668	1693	+	ENST00000609084	5195	CRYBB2P1
22	37473255	37473655	401	*	1.06003	21.7906	0.186004	3.84159	-4.21526	0.000109596	0.00283667	Promoter (<=1kb)	ENSG00000100060	37469068	37472724	3657	-	ENST00000489515	-532	MFNG
22	37501841	37502268	428	*	32.7184	8.52404	5.76611	1.50323	1.92407	0.00360343	0.0298663	Promoter (1-2kb)	ENSG00000100065	37495901	37504080	8180	-	ENST00000433485	1812	CARD10
22	37518724	37520069	1346	*	294.429	120.342	51.895	21.2122	1.28982	0.00377583	0.0311467	Promoter (<=1kb)	ENSG00000100065	37490362	37519415	29054	-	ENST00000251973	0	CARD10
22	25400824	25401209	386	*	28.4973	7.57642	5.0221	1.3362	1.8929	0.00689176	0.048122	Intron (ENST00000444995/ENSG00000100068, intron 1 of 6)	ENSG00000100068	25351612	25405274	53663	-	ENST00000650500	4065	LRP5L
22	25399028	25399383	356	*	5.28108	23.6859	0.930019	4.17564	-2.14052	0.00528628	0.039216	Intron (ENST00000444995/ENSG00000100068, intron 1 of 6)	ENSG00000100068	25351612	25405274	53663	-	ENST00000650500	5891	LRP5L
22	37590825	37591106	282	*	1.06003	15.1573	0.186004	2.67241	-3.69528	0.00213372	0.0210351	Distal Intergenic	ENSG00000100079	37571849	37582616	10768	-	ENST00000416480	-8210	LGALS2
22	37597776	37598083	308	*	1.06003	27.4763	0.186004	4.84374	-4.54797	1.08654e-05	0.000596823	Distal Intergenic	ENSG00000100083	37608725	37632711	23987	+	ENST00000381756	-10642	GGA1
22	37615830	37616169	340	*	23.2209	0.943023	4.09208	0.167025	4.44391	7.35111e-05	0.00217179	Promoter (1-2kb)	ENSG00000100083	37614133	37621632	7500	+	ENST00000423024	1698	GGA1
22	19447244	19448062	819	*	205.785	87.1759	36.2707	15.3663	1.23784	0.00656544	0.0462139	Promoter (<=1kb)	ENSG00000100084	19398068	19447450	49383	-	ENST00000452818	0	HIRA
22	19431026	19431562	537	*	82.3168	27.4763	14.5083	4.84374	1.57833	0.00246668	0.0231747	Promoter (<=1kb)	ENSG00000100084	19330698	19431696	100999	-	ENST00000340170	134	HIRA
22	37676971	37677276	306	*	34.829	0.943023	6.13812	0.167025	5.0263	9.26662e-07	0.000106267	Promoter (<=1kb)	ENSG00000100097	37676999	37679802	2804	+	ENST00000472321	0	LGALS1
22	26475243	26475562	320	*	2.11529	18.0002	0.372007	3.17348	-3.01974	0.00236482	0.0224066	Promoter (1-2kb)	ENSG00000100099	26465521	26477011	11491	-	ENST00000459918	1449	HPS4
22	37696326	37696950	625	*	27.442	5.68118	4.8361	1.00215	2.24596	0.00462106	0.0363068	Promoter (<=1kb)	ENSG00000100106	37697048	37776556	79509	+	ENST00000644935	-98	TRIOBP
22	37707048	37707370	323	*	21.1103	0.943023	3.72007	0.167025	4.30718	0.000164371	0.00368421	Intron (ENST00000455236/ENSG00000100101, intron 9 of 12)	ENSG00000100106	37697621	37774048	76428	+	ENST00000344404	9428	TRIOBP
22	37769064	37769462	399	*	37.9948	0.943023	6.69613	0.167025	5.1514	3.45318e-07	5.38256e-05	3' UTR	ENSG00000100106	37754882	37755510	629	+	ENST00000331103	14183	TRIOBP
22	37707969	37708279	311	*	22.1656	0.943023	3.90608	0.167025	4.37717	0.000109596	0.00283667	Intron (ENST00000455236/ENSG00000100101, intron 9 of 12)	ENSG00000100106	37697621	37774048	76428	+	ENST00000344404	10349	TRIOBP
22	26500862	26501165	304	*	16.8892	1.89065	2.97606	0.334051	3.07387	0.00351516	0.0293388	Promoter (1-2kb)	ENSG00000100109	26498703	26499391	689	-	ENST00000481357	-1472	TFIP11
22	26504666	26505040	375	*	17.9445	2.83829	3.16206	0.501076	2.60577	0.00696616	0.0482132	Promoter (1-2kb)	ENSG00000100109	26499537	26506105	6569	-	ENST00000496523	1065	TFIP11
22	26493087	26493428	342	*	18.9997	0.943023	3.34807	0.167025	4.15612	0.000376589	0.00638639	Promoter (1-2kb)	ENSG00000100109	26491927	26494619	2693	-	ENST00000492137	1191	TFIP11
22	37807842	37808163	322	*	44.3266	12.3145	7.81216	2.17133	1.83665	0.00290973	0.0263801	Promoter (<=1kb)	ENSG00000100116	37807905	37817176	9272	+	ENST00000323205	0	GCAT
22	26611585	26611997	413	*	26.3867	4.73355	4.65009	0.835127	2.44649	0.00288962	0.0262832	Intron (ENST00000647684/ENSG00000100122, intron 3 of 5)	ENSG00000100122	26601949	26608329	6381	-	ENST00000647569	-3257	CRYBB1
22	37851632	37852154	523	*	6.33635	36.9525	1.11602	6.51399	-2.52188	0.000668181	0.00954011	Promoter (2-3kb)	ENSG00000100129	37849620	37863288	13669	+	ENST00000451427	2013	EIF3L
22	38060670	38061019	350	*	24.2762	4.73355	4.27809	0.835127	2.32678	0.00528628	0.039216	Intron (ENST00000404072/ENSG00000100151, intron 3 of 12)	ENSG00000100151	38057656	38071728	14073	+	ENST00000432756	3015	PICK1
22	38080855	38081257	403	*	32.7184	0.943023	5.76611	0.167025	4.93644	2.58666e-06	0.000224132	Promoter (1-2kb)	ENSG00000100156	38081880	38083163	1284	-	ENST00000427592	1906	SLC16A8
22	38467746	38468088	343	*	26.3867	6.6288	4.65009	1.16918	1.97168	0.00612771	0.0435721	Promoter (<=1kb)	ENSG00000100196	38468078	38481635	13558	+	ENST00000409006	0	KDELR3
22	38505582	38506273	692	*	72.8192	15.1573	12.8343	2.67241	2.25443	7.67028e-05	0.00224425	Promoter (<=1kb)	ENSG00000100201	38498553	38505901	7349	-	ENST00000467279	0	DDX17
22	38498720	38499106	387	*	6.33635	27.4763	1.11602	4.84374	-2.09613	0.00348955	0.0293388	Intron (ENST00000403230/ENSG00000100201, intron 3 of 12)	ENSG00000100201	38494310	38495046	737	-	ENST00000477112	-3675	DDX17
22	28754347	28755083	737	*	30.6079	4.73355	5.39411	0.835127	2.65967	0.000883969	0.0113146	Intron (ENST00000216027/ENSG00000100209, intron 5 of 5)	ENSG00000100209	28742701	28757510	14810	+	ENST00000495977	11647	HSCB
22	28753643	28754159	517	*	26.3867	2.83829	4.65009	0.501076	3.15897	0.000419448	0.00694655	Intron (ENST00000216027/ENSG00000100209, intron 5 of 5)	ENSG00000100209	28742701	28757510	14810	+	ENST00000495977	10943	HSCB
22	28800075	28800563	489	*	48.5477	6.6288	8.55617	1.16918	2.84828	1.86467e-05	0.000882856	Promoter (<=1kb)	ENSG00000100219	28794557	28800558	6002	-	ENST00000403532	0	XBP1
22	32409796	32410115	320	*	3.17054	18.0002	0.558011	3.17348	-2.46188	0.00696616	0.0482132	Promoter (2-3kb)	ENSG00000100220	32401562	32412241	10680	-	ENST00000487704	2126	RTCB
22	38692369	38692670	302	*	3.17054	18.9478	0.558011	3.34051	-2.53538	0.00484911	0.0376174	Intron (ENST00000216039/ENSG00000100221, intron 1 of 3)	ENSG00000100221	38687924	38689323	1400	-	ENST00000482442	-3047	JOSD1
22	42609756	42610255	500	*	10.5575	43.5857	1.86004	7.68317	-2.03353	0.00172688	0.0182382	Intron (ENST00000445215/ENSG00000100227, intron 1 of 8)	ENSG00000100227	42584984	42614857	29874	-	ENST00000339677	4602	POLDIP3
22	50437714	50438133	420	*	31.6631	3.78593	5.58011	0.668102	3.02109	0.000252157	0.00484418	Promoter (1-2kb)	ENSG00000100239	50439753	50441074	1322	+	ENST00000473283	-1620	PPP6R2
22	50433051	50433525	475	*	50.6583	12.3145	8.92818	2.17133	2.02879	0.000890608	0.0113623	Intron (ENST00000359139/ENSG00000100239, intron 12 of 22)	ENSG00000100239	50439753	50441074	1322	+	ENST00000473283	-6228	PPP6R2
22	50455289	50455617	329	*	28.4973	7.57642	5.0221	1.3362	1.8929	0.00689176	0.048122	Promoter (<=1kb)	ENSG00000100241	50446810	50455409	8600	-	ENST00000418590	0	SBF1
22	50456308	50456687	380	*	36.9396	10.4193	6.51013	1.83728	1.81281	0.00449771	0.0356844	Promoter (<=1kb)	ENSG00000100241	50444330	50456673	12344	-	ENST00000692946	0	SBF1
22	38793889	38794178	290	*	1.06003	18.9478	0.186004	3.34051	-4.01485	0.000376589	0.00638639	Promoter (<=1kb)	ENSG00000100242	38735909	38794143	58235	-	ENST00000406622	0	SUN2
22	42648902	42649293	392	*	53.8241	3.78593	9.48619	0.668102	3.78429	5.99247e-07	8.12374e-05	Promoter (<=1kb)	ENSG00000100243	42615730	42649322	33593	-	ENST00000693367	29	CYB5R3
22	42636472	42636921	450	*	81.2615	17.0526	14.3223	3.00646	2.24382	6.2417e-05	0.00200237	Promoter (<=1kb)	ENSG00000100243	42623789	42636846	13058	-	ENST00000691918	0	CYB5R3
22	42637577	42637885	309	*	18.9997	2.83829	3.34807	0.501076	2.68768	0.00484911	0.0376174	Promoter (<=1kb)	ENSG00000100243	42628152	42636846	8695	-	ENST00000693157	-732	CYB5R3
22	50486935	50487242	308	*	22.1656	0.943023	3.90608	0.167025	4.37717	0.000109596	0.00283667	Promoter (<=1kb)	ENSG00000100253	50486876	50490648	3773	+	ENST00000395732	60	MIOX
22	50504240	50505164	925	*	107.644	33.162	18.9724	5.84589	1.69466	0.000856742	0.0113146	Promoter (<=1kb)	ENSG00000100258	50503261	50505257	1997	-	ENST00000504717	93	LMF2
22	42980273	42980747	475	*	30.6079	7.57642	5.39411	1.3362	1.99556	0.00406587	0.0329396	Intron (ENST00000263246/ENSG00000100266, intron 1 of 10)	ENSG00000100266	42893574	42959899	66326	-	ENST00000453079	-20375	PACSIN2
22	42940564	42941030	467	*	3.17054	20.843	0.558011	3.67456	-2.67203	0.00237037	0.0224066	Intron (ENST00000337959/ENSG00000100266, intron 1 of 9)	ENSG00000100266	42890944	42945873	54930	-	ENST00000418133	4843	PACSIN2
22	42971132	42972098	967	*	139.302	52.1143	24.5525	9.1864	1.41614	0.00320562	0.0285807	Intron (ENST00000263246/ENSG00000100266, intron 1 of 10)	ENSG00000100266	42893574	42959899	66326	-	ENST00000453079	-11234	PACSIN2
22	42921691	42921985	295	*	18.9997	0.943023	3.34807	0.167025	4.15612	0.000376589	0.00638639	Intron (ENST00000337959/ENSG00000100266, intron 1 of 9)	ENSG00000100266	42876137	42912157	36021	-	ENST00000634914	-9535	PACSIN2
22	42946639	42947062	424	*	22.1656	0.943023	3.90608	0.167025	4.37717	0.000109596	0.00283667	Promoter (<=1kb)	ENSG00000100266	42869768	42947041	77274	-	ENST00000337959	0	PACSIN2
22	43088370	43088763	394	*	5.28108	25.5811	0.930019	4.50969	-2.25099	0.00288962	0.0262832	Promoter (<=1kb)	ENSG00000100271	43039644	43089338	49695	-	ENST00000439248	575	TTLL1
22	29314722	29315294	573	*	62.2664	11.3669	10.9742	2.00431	2.44008	4.86554e-05	0.00166134	Promoter (<=1kb)	ENSG00000100276	29312933	29315692	2760	-	ENST00000401450	398	RASL10A
22	29321029	29321356	328	*	18.9997	0.943023	3.34807	0.167025	4.15612	0.000376589	0.00638639	Promoter (1-2kb)	ENSG00000100276	29313503	29319679	6177	-	ENST00000608559	-1351	RASL10A
22	29376694	29377196	503	*	1.06003	26.5287	0.186004	4.67671	-4.49758	1.57535e-05	0.000762462	Intron (ENST00000357586/ENSG00000100280, intron 1 of 22)	ENSG00000100280	29341563	29370659	29097	-	ENST00000421126	-6036	AP1B1
22	35282152	35282446	295	*	15.8339	1.89065	2.79006	0.334051	2.98147	0.00524731	0.039216	Intron (ENST00000418170/ENSG00000100281, intron 6 of 11)	ENSG00000100281	35286882	35293028	6147	+	ENST00000498212	-4436	HMGXB4
22	35309300	35309638	339	*	21.1103	3.78593	3.72007	0.668102	2.43896	0.00607288	0.0435653	Promoter (1-2kb)	ENSG00000100284	35311062	35323819	12758	+	ENST00000443206	-1424	TOM1
22	35344058	35344563	506	*	71.7639	9.47166	12.6483	1.67025	2.90443	2.02547e-06	0.000198111	Promoter (<=1kb)	ENSG00000100284	35344186	35347983	3798	+	ENST00000492723	0	TOM1
22	43144548	43144883	336	*	31.6631	1.89065	5.58011	0.334051	3.97581	2.05601e-05	0.000960758	Promoter (1-2kb)	ENSG00000100294	43132209	43143398	11190	-	ENST00000290429	-1151	MCAT
22	43141539	43141820	282	*	2.11529	19.8954	0.372007	3.50754	-3.16318	0.00108459	0.0134834	Promoter (1-2kb)	ENSG00000100294	43140830	43142964	2135	-	ENST00000608052	1144	MCAT
22	35416294	35416647	354	*	16.8892	1.89065	2.97606	0.334051	3.07387	0.00351516	0.0293388	Exon (ENST00000382011/ENSG00000100297, exon 10 of 16)	ENSG00000100297	35411439	35416672	5234	+	ENST00000465557	4856	MCM5
22	35541001	35541411	411	*	60.1558	19.8954	10.6022	3.50754	1.58981	0.00499868	0.0385938	Promoter (<=1kb)	ENSG00000100302	35540831	35553999	13169	+	ENST00000216127	171	RASD2
22	43178201	43178717	517	*	43.2713	6.6288	7.62615	1.16918	2.68272	6.40322e-05	0.0020467	Promoter (2-3kb)	ENSG00000100304	43174293	43175678	1386	-	ENST00000484118	-2524	TTLL12
22	43162728	43163067	340	*	36.9396	0.943023	6.51013	0.167025	5.1109	4.77852e-07	6.62182e-05	3' UTR	ENSG00000100304	43166623	43170274	3652	-	ENST00000484711	7207	TTLL12
22	39144293	39144679	387	*	40.1054	11.3669	7.06814	2.00431	1.80696	0.00398079	0.0324093	Intron (ENST00000475962/ENSG00000100307, intron 1 of 1)	ENSG00000100307	39120167	39149832	29666	-	ENST00000475962	5153	CBX7
22	39144940	39145414	475	*	63.3217	18.0002	11.1602	3.17348	1.8071	0.00151258	0.0167334	Intron (ENST00000475962/ENSG00000100307, intron 1 of 1)	ENSG00000100307	39120167	39149832	29666	-	ENST00000475962	4418	CBX7
22	39241207	39241751	545	*	44.3266	13.2621	7.81216	2.33836	1.73077	0.00468829	0.0367683	Promoter (<=1kb)	ENSG00000100311	39230184	39241130	10947	-	ENST00000440375	-78	PDGFB
22	39326989	39327295	307	*	17.9445	1.89065	3.16206	0.334051	3.16071	0.00236482	0.0224066	Distal Intergenic	ENSG00000100316	39312884	39320389	7506	-	ENST00000465618	-6601	RPL3
22	35843328	35843622	295	*	14.7786	0.943023	2.60405	0.167025	3.79624	0.00213372	0.0210351	Promoter (2-3kb)	ENSG00000100320	35738736	35840587	101852	-	ENST00000405409	-2742	RBFOX2
22	35922162	35922688	527	*	14.7786	48.3238	2.60405	8.5183	-1.70139	0.00447239	0.0355765	Intron (ENST00000438146/ENSG00000100320, intron 2 of 13)	ENSG00000100320	35743983	35938897	194915	-	ENST00000359369	16209	RBFOX2
22	35971484	35971890	407	*	6.33635	25.5811	1.11602	4.50969	-1.99352	0.00612771	0.0435721	Intron (ENST00000438146/ENSG00000100320, intron 1 of 13)	ENSG00000100320	35768268	35961666	193399	-	ENST00000408983	-9819	RBFOX2
22	35972553	35972834	282	*	1.06003	13.2621	0.186004	2.33836	-3.50432	0.00528154	0.039216	Intron (ENST00000438146/ENSG00000100320, intron 1 of 13)	ENSG00000100320	35768268	35961666	193399	-	ENST00000408983	-10888	RBFOX2
22	35851535	35851855	321	*	3.17054	18.0002	0.558011	3.17348	-2.46188	0.00696616	0.0482132	Intron (ENST00000438146/ENSG00000100320, intron 2 of 13)	ENSG00000100320	35738736	35840587	101852	-	ENST00000405409	-10949	RBFOX2
22	35869112	35869421	310	*	1.06003	18.0002	0.186004	3.17348	-3.94135	0.000575412	0.00856519	Intron (ENST00000438146/ENSG00000100320, intron 2 of 13)	ENSG00000100320	35738736	35840587	101852	-	ENST00000405409	-28526	RBFOX2
22	36034286	36035052	767	*	1.06003	36.9525	0.186004	6.51399	-4.97372	4.77852e-07	6.62182e-05	Distal Intergenic	ENSG00000100320	35738736	36028824	290089	-	ENST00000695854	-5463	RBFOX2
22	35834736	35835046	311	*	1.06003	16.105	0.186004	2.83943	-3.78205	0.00136958	0.0154568	Intron (ENST00000405409/ENSG00000100320, intron 1 of 11)	ENSG00000100320	35743602	35840218	96617	-	ENST00000414461	5172	RBFOX2
22	36033121	36033519	399	*	25.3314	0.943023	4.46409	0.167025	4.5688	3.36527e-05	0.0012864	Distal Intergenic	ENSG00000100320	35738736	36028824	290089	-	ENST00000695854	-4298	RBFOX2
22	35775558	35775839	282	*	1.06003	14.2097	0.186004	2.50538	-3.60296	0.00334606	0.0287979	Promoter (2-3kb)	ENSG00000100320	35744164	35778032	33869	-	ENST00000495377	2193	RBFOX2
22	29841442	29841795	354	*	26.3867	5.68118	4.65009	1.00215	2.18964	0.00612771	0.0435721	Distal Intergenic	ENSG00000100325	29788609	29838304	49696	-	ENST00000542393	-3139	ASCC2
22	29820678	29821000	323	*	5.28108	24.6335	0.930019	4.34266	-2.19681	0.00390492	0.0319117	Intron (ENST00000542393/ENSG00000100325, intron 4 of 18)	ENSG00000100325	29806214	29816740	10527	-	ENST00000478812	-3939	ASCC2
22	29992145	29992471	327	*	1.06003	15.1573	0.186004	2.67241	-3.69528	0.00213372	0.0210351	Exon (ENST00000624945/ENSG00000279159, exon 1 of 1)	ENSG00000100330	30003895	30007975	4081	+	ENST00000487907	-11424	MTMR3
22	39495238	39495565	328	*	3.17054	20.843	0.558011	3.67456	-2.67203	0.00237037	0.0224066	Distal Intergenic	ENSG00000100335	39499432	39504302	4871	+	ENST00000464629	-3867	MIEF1
22	39502311	39502822	512	*	82.3168	20.843	14.5083	3.67456	1.97481	0.000319994	0.00595499	Promoter (<=1kb)	ENSG00000100335	39502355	39504711	2357	+	ENST00000494219	0	MIEF1
22	43917311	43917592	282	*	1.06003	20.843	0.186004	3.67456	-4.1515	0.000164371	0.00368421	Distal Intergenic	ENSG00000100344	43923792	43964488	40697	+	ENST00000406117	-6200	PNPLA3
22	36364196	36364736	541	*	6.33635	29.3716	1.11602	5.17779	-2.19192	0.00199893	0.020644	Promoter (<=1kb)	ENSG00000100345	36348928	36365111	16184	-	ENST00000456729	375	MYH9
22	43955421	43955881	461	*	131.915	43.5857	23.2505	7.68317	1.59472	0.000976544	0.0123869	Promoter (<=1kb)	ENSG00000100347	43955442	43973322	17881	+	ENST00000493161	0	SAMM50
22	36506844	36507167	324	*	31.6631	0.943023	5.58011	0.167025	4.88931	3.67596e-06	0.000284322	Promoter (<=1kb)	ENSG00000100350	36487190	36507040	19851	-	ENST00000397224	0	FOXRED2
22	40045228	40045614	387	*	50.6583	9.47166	8.92818	1.67025	2.40297	0.000138966	0.00341292	Promoter (<=1kb)	ENSG00000100354	40045474	40323360	277887	+	ENST00000402203	0	TNRC6B
22	40299118	40299592	475	*	1.06003	26.5287	0.186004	4.67671	-4.49758	1.57535e-05	0.000762462	Promoter (1-2kb)	ENSG00000100354	40300856	40301495	640	+	ENST00000467658	-1264	TNRC6B
22	40195553	40196201	649	*	56.99	18.9478	10.0442	3.34051	1.58191	0.00554986	0.0409047	Intron (ENST00000301923/ENSG00000100354, intron 4 of 23)	ENSG00000100354	40177942	40335808	157867	+	ENST00000335727	17612	TNRC6B
22	40181943	40182322	380	*	5.28108	29.3716	0.930019	5.17779	-2.44939	0.000883969	0.0113146	Intron (ENST00000301923/ENSG00000100354, intron 4 of 23)	ENSG00000100354	40177942	40335808	157867	+	ENST00000335727	4002	TNRC6B
22	45202504	45203381	878	*	69.6534	19.8954	12.2762	3.50754	1.8009	0.0013415	0.0154568	Promoter (<=1kb)	ENSG00000100364	45196964	45202684	5721	-	ENST00000474515	0	KIAA0930
22	45196904	45197236	333	*	35.8843	7.57642	6.32413	1.3362	2.22418	0.000860935	0.0113146	Promoter (<=1kb)	ENSG00000100364	45196702	45198033	1332	-	ENST00000483374	797	KIAA0930
22	40765961	40766423	463	*	20.055	2.83829	3.53407	0.501076	2.76519	0.00338513	0.0288777	Distal Intergenic	ENSG00000100372	40770088	40780194	10107	-	ENST00000402844	13771	SLC25A17
22	40783611	40784052	442	*	5.28108	23.6859	0.930019	4.17564	-2.14052	0.00528628	0.039216	Intron (ENST00000263255/ENSG00000100372, intron 3 of 7)	ENSG00000100372	40779062	40780255	1194	-	ENST00000478550	-3357	SLC25A17
22	40775389	40775930	542	*	16.8892	0.943023	2.97606	0.167025	3.98737	0.000884859	0.0113146	Intron (ENST00000263255/ENSG00000100372, intron 6 of 7)	ENSG00000100372	40770088	40780194	10107	-	ENST00000402844	4264	SLC25A17
22	40763081	40763489	409	*	28.4973	0.943023	5.0221	0.167025	4.73794	1.08654e-05	0.000596823	Distal Intergenic	ENSG00000100372	40770088	40780194	10107	-	ENST00000402844	16705	SLC25A17
22	45302427	45302708	282	*	1.06003	15.1573	0.186004	2.67241	-3.69528	0.00213372	0.0210351	Distal Intergenic	ENSG00000100376	45308968	45310173	1206	+	ENST00000491671	-6260	FAM118A
22	40948623	40948964	342	*	21.1103	1.89065	3.72007	0.334051	3.39368	0.000739506	0.010364	Promoter (2-3kb)	ENSG00000100387	40951347	40964411	13065	+	ENST00000476110	-2383	RBX1
22	41102784	41103229	446	*	2.11529	25.5811	0.372007	4.50969	-3.52375	0.000116677	0.00293545	Intron (ENST00000263253/ENSG00000100393, intron 1 of 30)	ENSG00000100393	41108025	41117212	9188	+	ENST00000637592	-4796	EP300
22	41091242	41093043	1802	*	353.525	153.509	62.3112	27.0581	1.20277	0.00612697	0.0435721	Promoter (<=1kb)	ENSG00000100393	41092592	41180077	87486	+	ENST00000263253	0	EP300
22	41211608	41211919	312	*	28.4973	6.6288	5.0221	1.16918	2.08221	0.00348955	0.0293388	Promoter (1-2kb)	ENSG00000100395	41209696	41224165	14470	+	ENST00000450939	1913	L3MBTL2
22	41269819	41270645	827	*	17.9445	60.6428	3.16206	10.6896	-1.75024	0.00206432	0.0210351	Intron (ENST00000356244/ENSG00000100401, intron 3 of 15)	ENSG00000100401	41256021	41274660	18640	-	ENST00000446258	4015	RANGAP1
22	41310755	41311137	383	*	23.2209	0.943023	4.09208	0.167025	4.44391	7.35111e-05	0.00217179	Intron (ENST00000352645/ENSG00000100403, intron 1 of 22)	ENSG00000100403	41301715	41336843	35129	+	ENST00000486331	9041	ZC3H7B
22	41517187	41517671	485	*	29.5526	5.68118	5.2081	1.00215	2.35241	0.002639	0.0244286	Promoter (<=1kb)	ENSG00000100412	41516582	41529267	12686	+	ENST00000677492	606	ACO2
22	41483397	41484021	625	*	29.5526	6.6288	5.2081	1.16918	2.13445	0.002639	0.0244286	Promoter (1-2kb)	ENSG00000100412	41485666	41529273	43608	+	ENST00000676822	-1645	ACO2
22	41506159	41506453	295	*	22.1656	0.943023	3.90608	0.167025	4.37717	0.000109596	0.00283667	Promoter (1-2kb)	ENSG00000100412	41507838	41512287	4450	+	ENST00000482208	-1385	ACO2
22	46331560	46331958	399	*	37.9948	5.68118	6.69613	1.00215	2.71363	0.000231229	0.00480673	Promoter (<=1kb)	ENSG00000100416	46331447	46352330	20884	+	ENST00000486620	114	TRMU
22	46335601	46335895	295	*	27.442	3.78593	4.8361	0.668102	2.81551	0.000872039	0.0113146	Promoter (<=1kb)	ENSG00000100416	46335689	46338211	2523	+	ENST00000493556	0	TRMU
22	41581813	41582145	333	*	27.442	6.6288	4.8361	1.16918	2.028	0.00462106	0.0363068	Promoter (1-2kb)	ENSG00000100417	41576903	41580689	3787	-	ENST00000463617	-1125	PMM1
22	41596190	41596542	353	*	7.39163	31.2668	1.30203	5.51184	-2.06335	0.00591186	0.0429948	Downstream (1-2kb)	ENSG00000100418	41600893	41602523	1631	-	ENST00000468151	5981	DESI1
22	41620719	41621038	320	*	34.829	8.52404	6.13812	1.50323	2.01393	0.00220539	0.0215466	Promoter (<=1kb)	ENSG00000100418	41598028	41621043	23016	-	ENST00000263256	5	DESI1
22	46738348	46739790	1443	*	144.579	47.3762	25.4825	8.35127	1.60689	0.000869253	0.0113146	Promoter (<=1kb)	ENSG00000100422	46684410	46738252	53843	-	ENST00000216264	-97	CERK
22	49821013	49821364	352	*	51.7135	17.0526	9.11418	3.00646	1.59301	0.0069849	0.0482982	Promoter (1-2kb)	ENSG00000100425	49820833	49823205	2373	-	ENST00000494833	1841	BRD1
22	49828368	49828942	575	*	74.9298	25.5811	13.2063	4.50969	1.5455	0.00321551	0.0285896	Promoter (<=1kb)	ENSG00000100425	49773283	49827873	54591	-	ENST00000404760	-496	BRD1
22	49854202	49854539	338	*	39.0501	0.943023	6.88214	0.167025	5.1908	2.50562e-07	4.26653e-05	Promoter (<=1kb)	ENSG00000100426	49853844	49890080	36237	+	ENST00000216268	359	ZBED4
22	50246442	50246907	466	*	51.7135	9.47166	9.11418	1.67025	2.43264	0.000112106	0.00286145	Promoter (1-2kb)	ENSG00000100429	50245791	50247948	2158	-	ENST00000497952	1041	HDAC10
14	22598042	22598806	765	*	92.8696	33.162	16.3683	5.84589	1.48193	0.00358536	0.0298582	Promoter (<=1kb)	ENSG00000100439	22598290	22604076	5787	+	ENST00000537243	0	ABHD4
14	24442171	24442468	298	*	34.829	0.943023	6.13812	0.167025	5.0263	9.26662e-07	0.000106267	Promoter (<=1kb)	ENSG00000100445	24439782	24442448	2667	-	ENST00000538105	0	SDR39U1
14	22901878	22902246	369	*	41.1607	9.47166	7.25414	1.67025	2.10423	0.00101927	0.0128678	Promoter (<=1kb)	ENSG00000100461	22901672	22902241	570	-	ENST00000557245	0	RBM23
14	50119483	50120015	533	*	8.44691	37.9001	1.48803	6.68102	-2.15023	0.00202491	0.0208281	Promoter (2-3kb)	ENSG00000100483	50109537	50116600	7064	-	ENST00000395859	-2884	VCPKMT
14	50116219	50116583	365	*	27.442	1.89065	4.8361	0.334051	3.77023	8.1742e-05	0.00233273	Promoter (<=1kb)	ENSG00000100483	50108632	50116477	7846	-	ENST00000569518	0	VCPKMT
14	50158852	50159160	309	*	2.11529	19.8954	0.372007	3.50754	-3.16318	0.00108459	0.0134834	Intron (ENST00000216373/ENSG00000100485, intron 10 of 22)	ENSG00000100485	50155892	50180654	24763	-	ENST00000555794	21494	SOS2
14	50213371	50213665	295	*	17.9445	2.83829	3.16206	0.501076	2.60577	0.00696616	0.0482132	Intron (ENST00000216373/ENSG00000100485, intron 1 of 22)	ENSG00000100485	50199701	50231101	31401	-	ENST00000555666	17436	SOS2
14	50205478	50205883	406	*	1.06003	18.9478	0.186004	3.34051	-4.01485	0.000376589	0.00638639	Intron (ENST00000216373/ENSG00000100485, intron 1 of 22)	ENSG00000100485	50155892	50180654	24763	-	ENST00000555794	-24825	SOS2
14	50426501	50426859	359	*	1.06003	23.6859	0.186004	4.17564	-4.33489	4.95961e-05	0.00166134	Intron (ENST00000554990/ENSG00000012983, intron 16 of 18)	ENSG00000100490	50335993	50416461	80469	-	ENST00000356146	-10041	CDKL1
14	50402504	50403092	589	*	1.06003	30.3192	0.186004	5.34482	-4.68938	3.67596e-06	0.000284322	Intron (ENST00000356146/ENSG00000100490, intron 2 of 19)	ENSG00000100490	50331927	50397404	65478	-	ENST00000216378	-5101	CDKL1
14	50386581	50387709	1129	*	1.06003	53.0619	0.186004	9.35343	-5.4942	4.10498e-09	2.18642e-06	Intron (ENST00000395834/ENSG00000100490, intron 2 of 9)	ENSG00000100490	50357060	50396076	39017	-	ENST00000531052	8367	CDKL1
14	50424447	50424750	304	*	24.2762	1.89065	4.27809	0.334051	3.59421	0.000240916	0.00480673	Intron (ENST00000554990/ENSG00000012983, intron 17 of 18)	ENSG00000100490	50335993	50416461	80469	-	ENST00000356146	-7987	CDKL1
14	50775858	50776218	361	*	1.06003	14.2097	0.186004	2.50538	-3.60296	0.00334606	0.0287979	Promoter (2-3kb)	ENSG00000100503	50771986	50772998	1013	-	ENST00000474937	-2861	NIN
14	50769363	50769807	445	*	28.4973	6.6288	5.0221	1.16918	2.08221	0.00348955	0.0293388	Promoter (2-3kb)	ENSG00000100503	50725828	50766795	40968	-	ENST00000389869	-2569	NIN
14	50830107	50831449	1343	*	366.188	159.194	64.5433	28.0603	1.2011	0.00616391	0.0438212	Promoter (<=1kb)	ENSG00000100503	50719763	50831162	111400	-	ENST00000530997	0	NIN
14	50925799	50926707	909	*	4.2258	36.0048	0.744015	6.34697	-3.05561	5.69854e-05	0.00186717	Intron (ENST00000532462/ENSG00000100504, intron 4 of 19)	ENSG00000100504	50917016	50921528	4513	-	ENST00000553872	-4272	PYGL
14	50910359	50910679	321	*	4.2258	22.7383	0.744015	4.00861	-2.39555	0.00314942	0.0281154	Promoter (1-2kb)	ENSG00000100504	50908142	50911871	3730	-	ENST00000532107	1192	PYGL
14	52716445	52716868	424	*	3.17054	34.1096	0.558011	6.01292	-3.37918	3.14646e-05	0.0012864	Promoter (1-2kb)	ENSG00000100519	52718231	52727994	9764	+	ENST00000555175	-1363	PSMC6
14	52712589	52713315	727	*	13.7233	47.3762	2.41805	8.35127	-1.77888	0.0034764	0.0293388	Promoter (2-3kb)	ENSG00000100519	52710546	52714032	3487	+	ENST00000557085	2044	PSMC6
14	53059094	53059505	412	*	1.06003	18.0002	0.186004	3.17348	-3.94135	0.000575412	0.00856519	Promoter (1-2kb)	ENSG00000100523	53052510	53061324	8815	-	ENST00000555400	1819	DDHD1
14	53122404	53122698	295	*	18.9997	0.943023	3.34807	0.167025	4.15612	0.000376589	0.00638639	Intron (ENST00000612692/ENSG00000100523, intron 2 of 13)	ENSG00000100523	53044122	53104146	60025	-	ENST00000673827	-18259	DDHD1
14	54311954	54312272	319	*	2.11529	19.8954	0.372007	3.50754	-3.16318	0.00108459	0.0134834	Distal Intergenic	ENSG00000100526	54396849	54417951	21103	+	ENST00000555837	-84577	CDKN3
14	54209729	54210010	282	*	1.06003	14.2097	0.186004	2.50538	-3.60296	0.00334606	0.0287979	Distal Intergenic	ENSG00000100526	54396849	54417951	21103	+	ENST00000555837	-186839	CDKN3
14	54522965	54523246	282	*	1.06003	15.1573	0.186004	2.67241	-3.69528	0.00213372	0.0210351	Exon (ENST00000557317/ENSG00000100532, exon 3 of 5)	ENSG00000100532	54510185	54531117	20933	+	ENST00000557184	12781	CGRRF1
14	67603675	67604004	330	*	1.06003	18.9478	0.186004	3.34051	-4.01485	0.000376589	0.00638639	Distal Intergenic	ENSG00000100564	67593254	67600286	7033	-	ENST00000559097	-3390	PIGH
14	67599976	67600364	389	*	89.7038	30.3192	15.8103	5.34482	1.56073	0.00255608	0.0239146	Promoter (<=1kb)	ENSG00000100564	67581955	67600169	18215	-	ENST00000561272	0	PIGH
14	58271062	58271674	613	*	27.442	4.73355	4.8361	0.835127	2.50281	0.00214237	0.0210351	Promoter (1-2kb)	ENSG00000100567	58269975	58272004	2030	+	ENST00000557290	1088	PSMA3
14	58248650	58249021	372	*	4.2258	23.6859	0.744015	4.17564	-2.45413	0.00227587	0.0220037	Promoter (<=1kb)	ENSG00000100567	58247789	58258081	10293	+	ENST00000556321	862	PSMA3
14	58236171	58236608	438	*	1.06003	29.3716	0.186004	5.17779	-4.64377	5.24925e-06	0.000361733	Intron (ENST00000554218/ENSG00000139971, intron 2 of 2)	ENSG00000100567	58244843	58272004	27162	+	ENST00000216455	-8235	PSMA3
14	67674249	67675166	918	*	169.905	49.2714	29.9466	8.68533	1.78315	0.000191491	0.00416902	Promoter (<=1kb)	ENSG00000100568	67647085	67674632	27548	-	ENST00000554659	0	VTI1B
14	58414480	58414761	282	*	1.06003	18.0002	0.186004	3.17348	-3.94135	0.000575412	0.00856519	Promoter (2-3kb)	ENSG00000100575	58408874	58412113	3240	-	ENST00000555061	-2368	TIMM9
14	58445759	58446334	576	*	2.11529	26.5287	0.372007	4.67671	-3.57597	8.1742e-05	0.00233273	Promoter (2-3kb)	ENSG00000100578	58448392	58457278	8887	+	ENST00000676447	-2058	KIAA0586
14	58510097	58510425	329	*	1.06003	22.7383	0.186004	4.00861	-4.27631	7.35111e-05	0.00217179	Promoter (1-2kb)	ENSG00000100578	58508571	58521200	12630	+	ENST00000557392	1527	KIAA0586
14	77592168	77592462	295	*	18.9997	0.943023	3.34807	0.167025	4.15612	0.000376589	0.00638639	Intron (ENST00000216484/ENSG00000100596, intron 2 of 11)	ENSG00000100596	77506003	77588929	82927	-	ENST00000692906	-3240	SPTLC2
14	77616217	77616728	512	*	157.242	52.1143	27.7146	9.1864	1.59077	0.000882878	0.0113146	Promoter (<=1kb)	ENSG00000100596	77505997	77616637	110641	-	ENST00000216484	0	SPTLC2
14	77582071	77582396	326	*	1.06003	19.8954	0.186004	3.50754	-4.08479	0.000248027	0.00480673	Intron (ENST00000216484/ENSG00000100596, intron 2 of 11)	ENSG00000100596	77506003	77577160	71158	-	ENST00000687688	-4912	SPTLC2
14	92545076	92545370	295	*	20.055	0.943023	3.53407	0.167025	4.23363	0.000248027	0.00480673	Intron (ENST00000216487/ENSG00000100599, intron 1 of 9)	ENSG00000100599	92555840	92616028	60189	+	ENST00000556385	-10470	RIN3
14	92585110	92585935	826	*	42.216	9.47166	7.44015	1.67025	2.14064	0.000812684	0.0112924	Intron (ENST00000216487/ENSG00000100599, intron 3 of 9)	ENSG00000100599	92577295	92586580	9286	+	ENST00000555891	7816	RIN3
14	92514248	92514791	544	*	58.0452	13.2621	10.2302	2.33836	2.11886	0.000339487	0.00625253	Promoter (<=1kb)	ENSG00000100599	92513804	92515507	1704	+	ENST00000557762	445	RIN3
14	92624680	92625130	451	*	4.2258	22.7383	0.744015	4.00861	-2.39555	0.00314942	0.0281154	Intron (ENST00000216487/ENSG00000100599, intron 4 of 9)	ENSG00000100599	92615473	92645190	29718	+	ENST00000554888	9208	RIN3
14	92672061	92672444	384	*	4.2258	20.843	0.744015	3.67456	-2.27074	0.00607288	0.0435653	Intron (ENST00000216487/ENSG00000100599, intron 7 of 9)	ENSG00000100599	92659385	92688049	28665	+	ENST00000553959	12677	RIN3
14	92513316	92514008	693	*	111.865	28.4239	19.7164	5.01076	1.97158	0.000111481	0.0028552	Promoter (<=1kb)	ENSG00000100599	92513781	92688994	175214	+	ENST00000216487	0	RIN3
14	77747278	77747990	713	*	160.408	59.6952	28.2726	10.5226	1.42402	0.00238955	0.0225386	Intron (ENST00000557431/ENSG00000119705, intron 3 of 3)	ENSG00000100603	77730856	77737007	6152	-	ENST00000553565	-10272	SNW1
14	77736312	77736621	310	*	4.2258	21.7906	0.744015	3.84159	-2.3345	0.00436855	0.0348244	Promoter (<=1kb)	ENSG00000100603	77730856	77737007	6152	-	ENST00000553565	386	SNW1
14	77725582	77725876	295	*	17.9445	0.943023	3.16206	0.167025	4.07421	0.000575412	0.00856519	Intron (ENST00000557431/ENSG00000119705, intron 3 of 3)	ENSG00000100603	77730856	77737007	6152	-	ENST00000553565	11131	SNW1
14	60711492	60711851	360	*	18.9997	0.943023	3.34807	0.167025	4.15612	0.000376589	0.00638639	3' UTR	ENSG00000100625	60713167	60723165	9999	-	ENST00000554079	11314	SIX4
14	60724183	60724524	342	*	44.3266	13.2621	7.81216	2.33836	1.73077	0.00468829	0.0367683	Promoter (<=1kb)	ENSG00000100625	60709539	60724351	14813	-	ENST00000216513	0	SIX4
14	80678608	80679116	509	*	1.06003	18.0002	0.186004	3.17348	-3.94135	0.000575412	0.00856519	Intron (ENST00000554502/ENSG00000100629, intron 8 of 14)	ENSG00000100629	80742755	80761592	18838	-	ENST00000554728	82476	CEP128
14	80476713	80477050	338	*	1.06003	15.1573	0.186004	2.67241	-3.69528	0.00213372	0.0210351	3' UTR	ENSG00000100629	80526684	80530960	4277	-	ENST00000557377	53910	CEP128
[truncated: 14,463 more rows]
