# Supplementary material for: IncRNA‐ZFAS1, an Emerging Gate‐Keeper in DNA Damage‐Dependent Transcriptional Regulation
Source: Adv Sci (Weinh). 2025 May 24;12(31):e12385. doi: 10.1002/advs.202412385 (PMC12376587; doi:10.1002/advs.202412385)
Supplement: Supplementary file 13 — Supplemental Table S12 [file ADVS-12-e12385-s011.xlsx]

## Sheet: Oligonucleotides
Oligos for qPCR
CCNA_mRNA_forward		ACATGGATGAACTAGAGCAGGG
CCNA_mRNA_reverse		GAGTGTGCCGGTGTCTACTT
CCNB_mRNA_forward		TAAGGCGAAGATCAACATGGC
CCNB_mRNA_reverse		TGTTACCAATGTCCCCAAGAG
hKIFAP3_Ex-In1_forward		CAAGGGGAGGACGCCAGATA
hKIFAP3_Ex-In1_reverse		GCTAAACTAGCGTTGCCCAG
hKIFAP3_Ex-In8_forward		ACCAGGGGCTTGTGGTAAAA
hKIFAP3_Ex-In8_reverse		TGTTGCTTTCCTCATTGCTTAGG
hKIFAP3_Ex-In19_forward		CCCTGCTAGGAAGAGAATCTTGGT
hKIFAP3_Ex-In19_reverse		TGGTTGGCCAAAGCCATCCATT
hGAPDH_forward		TGCACCACCAACTGCTTAGC
hGAPDH_reverse		GGCATGGACTGTGGTCATGAG
SNHG15_qPCR_forward		ACACCTAGTGAGGAGTGGAGC
SNHG15_qPCR_reverse		AAGGGCAACAAGCGAGGTTT
SLC25A34-AS1_qPCR_forward		CCTGTGCCCACCTAACTGAG
SLC25A34-AS1_qPCR_reverse		AATGTGCTCTGTTCCCTCCG
ZFAS1_qPCR_forward		CAGCCAGCGGGTACAGAATG
ZFAS1_qPCR_reverse		ACTCGTCAGGAGATCGAAGG
ZNFX1_qPCR_forward		CCGAGCCAAGAAGGGAATGT
ZNFX1_qPCR_reverse		TGTGGGTTTCAGGGTGGTTC
ATF3_qPCR_forward		AGGATTCAGGCAGCAGTGTC
ATF3_qPCR_reverse		AGTGACAATGGTAGCCACGG
mZfas1_forward		CTACATTTCCCAGGACGCCAAG
mZfas1_reverse		GGGACGAGACATATCGGGAAC
mZnfx1_forward		AGACCAATAACCCAGCAGCC
mZnfx1_reverse		TCCATCCATCTCAGAGGCCA
mKifap3_Ex-In1_forward		AGTAGCCCTCCCAGATTCTCA
mKifap3_Ex-In1_reverse		AACACCTAAGGACCTGCTCA
mKifap3_Ex-In19_forward		AGCAGCTTCTAACCTGCCTTTC
mKifap3_Ex-In19_reverse		AGTAGTAAGGTTCGTCAGGGC
Oligos for ChIP-qPCR
ZFAS1_ChIP_-3_F		GGGGCTAAGGAAAGAGTGGG
ZFAS1_ChIP_-3_R		AGCTGCCCCTCATATAATGCC
ZFAS1_ChIP_-2_F		TGAGTAGGCGATGGAGGTCT
ZFAS1_ChIP_-2_R		AGCCTTGTCACCTCTTTGGC
ZFAS1_ChIP_-1_F		GGCCTGGACAACTACTAGAGC
ZFAS1_ChIP_-1_R		GGACCCGAAACGCTCTCTTT
ZFAS1_ChIP_0_F		CCGGAGTGTGGTACTTCTCC
ZFAS1_ChIP_0_R		TCACCACACACAAAACGGGA
ZFAS1_ChIP_1_F		AGACCTCTGGTCCTCCCTTC
ZFAS1_ChIP_1_R		TTTGGGGTCAGAGACGGAGA
ZFAS1_ChIP_2_F		TTCTTCCTGTGTGTTGGGGC
ZFAS1_ChIP_2_R		GTAGTCGGGCACTGGTTTGA
ZFAS1_ChIP_3_F		CCCTAGTGGGCAGTTGGTTT
ZFAS1_ChIP_3_R		CAGAAGCCAATCACGAGGCA
ZFAS1_ChIP_4_F		GGGACCTCTAGATTTCTAAAATGA
ZFAS1_ChIP_4_R		TGAGCAAGCCAAGGAGAATGA
ZFAS1_ChIP_5_F		ACTTAGTGCCTAACAGGTACTGC
ZFAS1_ChIP_5_R		CATGCTCTGCCACTTAACAGC
Oligos for 6mA-IP-qPCR
ZFAS1_6mA_F		GGGCATCTAGCTGATGGGAG
ZFAS1_6mA_R		CAGCTACTACCCCCTCCAGA
ACTIN_6mA_F		GCTGTTCCAGGCTCTGTTCC
ACTIN_6mA_R		ATGCTCACACGCCACAACATG
Cloning of plasmids
pCMV6-Entry-ZFAS1-FL-F		CCGGCGATCGCGCCACCGCTTTCGCGTCTGCGGTGCT
pCMV6-Entry-ZFAS1-FL-R		CGACGCGTTTTATTTTCTTTATGCAGGT
pCMV6-Entry-ZFAS1-pORF-F		CCGGCGATCGCGCCACCCTGCGGTGCTCGGAGTGTGG
pCMV6-Entry-ZFAS1-pORF-R		CGACGCGTGGAGATCGAAGGTTGTAGAT
pCMV6-Entry-ACTB-F		CCGGCGATCGCGCCACCATGGATGATGATATCGCCGC
pCMV6-Entry-ACTB-R		CGACGCGTGAAGCATTTGCGGTGGACGA
PCS2-GFP-ZFAS1-F		CCGGAATTCGCCACCGCTTTCGCGTCTGCGGTGCT
PCS2-GFP-ZFAS1-R		CGCTCGAGTTTATTTTCTTTATGCAGGT
pGL3-basic-SP1RE-F		TGCGCCCAAGGCCTTT
pGL3-basic-SP1RE-mutant-F		TAGACGCGGCCTGGACAACT
pGL3-basic-SP1RE-R		CTAGGAGAAGTACCACACTCCGG
Oligos for ZFAS1 5'/3' RACE
ZFAS1_5‘RACE_GSP1		GATTACGCCAAGCTTCAATGACATTCTTGAAGTGGGCACAGCC
ZFAS1_3'RACE_GSP2		GATTACGCCAAGCTTCGCTATTGTCCTGCCCGTAAGTTCCCG
mouse Zfas1_5'RACE_GSP1		GATTACGCCAAGCTTTCTGCATAGCCTTGTGGGGCTGGGC
mouse Zfas1_3'RACE_GSP2		GATTACGCCAAGCTTCGTTCCGGCGGCTCCTAGAGCGTTT
Oligos for Zfas1 KO mouse genotyping
Zfas1_GT_P1_forward		AAAGTAGGCCCAGGCAAGTTGAC
Zfas1_GT_P1_reverse		ATGATGCCCTTCTTATGCCTGTG
Zfas1_GT_P2_forward		AAAGTAGGCCCAGGCAAGTTGAC
Zfas1_GT_P2_reverse		CTCAGGAGTTCACGCTCCATTC
ZFAS1 Northern blot probes
ZFAS1_Northern_p1		CTAGGAGAAGTACCACACTC
ZFAS1_Northern_p2		TTCCTTGGAGGTCCAGTGGT
ZFAS1_Northern_p3		GTTCAATCAAAGCCTGGTTT
ZFAS1_Northern_p4		CTGGTTCAGCCAGATCTTCA
ZFAS1_Northern_p5		GCACAGCCTTTTAAACTCAG

## Sheet: ChIRP probes
ZFAS1 ChIRP probes
Even Pool
5'-CTAGGAGAAGTACCACACTC-3'
5'-TGACTCCCTCTTCCAAAATC-3'
5'-GTTCAATCAAAGCCTGGTT-3'
5'-CAACACACACTGGTACACGT-3'
5'-CTGTCCTTTTCTTTCCAGAG-3'
5'-GCACAGCCTTTTAAACTCAG-3'
Odd Pool
5'-TATGAAGCCTGACTGCAACT-3'
5'-TTCCTTGGAGGTCCAGTGGT-3'
5'-TTCCAACACCCGCATTCATC-3'
5'-ACAAGGCAGACTGAATCAAG-3'
5'-CTGGTTCAGCCAGATCTTCA-3'
5'-TTCTTTATGCAGGTAGGCAG-3'

## Sheet: Antibodies
Antibodies	Source	Identifier
Monoclonal to GAPDH (14C10)	Cell Signaling Technology	#2118, RRID: AB_561053
Monoclonal to Cyclin A (B-8)	Santa Cruz	sc-271682, RRID: AB_10709300
Monoclonal to Cyclin B (D-1)	Santa Cruz	sc-166210, RRID: AB_2009301
Monoclonal to 6-4PP	Cosmo Bio	CAC-NM-DND-002
Monoclonal to CPD	Cosmo Bio	CAC-NM-DND-001, RRID: AB_1962813
Goat anti-Mouse secondary antibody, Alexa Fluor™ 488	Thermo Fisher Scientific	A-11001, RRID: AB_2534069
Polyclonal to RNA polymerase II CTD repeat YSPTSPS	Abcam	ab26721, RRID: AB_777726
Polyclonal to Histone H3 tri methyl K4	Abcam	ab8580, RRID: AB_306649
Polyclonal to Histone H3 acetyl K27	Abcam	ab4729, RRID: AB_2118291
Anti-mouse HRP	Santa Cruz	715-035-151, RRID: AB_2340771
Anti-rabbit HRP	Jackson ImmunoResearch	711-035-152, RRID: AB_10015282
Rabbit IgG, monoclonal	Abcam	ab172730, RRID: AB_2687931
Protein A/G Plus-Agarose	Santa Cruz	sc-2003, RRID: AB_10201400
Monoclonal to gamma H2A.X (phsopho S139)	Abcam	ab22551, RRID: AB_447150
Monoclonal to phospho-CTD Ser-2 clone 3E10	Millipore	04-1571, RRID: AB_11212363
Monoclonal to phospho-CTD Ser-5 clone 3E8	Millipore	04-1572, RRID: AB_10615822
Rat IgG isotope control	Thermo Fisher Scientific	10700, RRID: AB_2610661
Rabbit IgG isotope control	Abcam	ab172730, RRID: AB_2687931
Polyclonal to GFAP	Abcam	ab7260, RRID: AB_305808
Monoclonal to SP1	Santa Cruz	sc-17824, RRID: AB_628272
Monoclonal to AURKA	Abcam	ab52973, RRID: AB_867772
Monoclonal to PLK1	Abcam	ab17056, RRID: AB_443612
Monoclonal to P21	Abcam	ab109520, RRID: AB_10860537
Polyclonal to KLF10	Abcam	ab73537, RRID: AB_1640621
Anti-Histone H3.3, monoclonal	Abcam	ab176840, RRID: AB_2715502
Monoclonal to CDK9	Abcam	ab239364, RRID: AB_3096172
anti-Br-UTP coupled agarose	Santa Cruz	sc-32323 AC, RRID: AB_626766
Polyclonal to CSB	Bethyl	A301-345A
Monoclonal to XPA	Abcam	ab65963
Monoclonal to PCNA	Abcam	ab29
Monoclonal to H3	Santa Cruz	sc-56616
